# Supplementary material for: Intra-Individual Variations in How Insulin Sensitivity Responds to Long-Term Exercise: Predictions by Machine Learning Based on Large-Scale Serum Proteomics
Source: Metabolites. 2024 Jun 15;14(6):335. doi: 10.3390/metabo14060335 (PMC11206077; doi:10.3390/metabo14060335)
Supplement: Supplementary file 1 [file metabolites-14-00335-s001.zip › Supplementary_Tables.xlsx]

## Sheet: STab1
Supplementary Table 1. Differences in muscle mRNA responses to 12 weeks of exercise between responders and non-responders
GeneName	baseMean	log2FoldChange	lfcSE	stat	pvalue	padj
ACR	19.2687255395051	-2.81040786446574	0.709602026194606	-3.96054092395586	7.47801754194565e-05	0.050364454779235
ANKRD45	8.12124667457284	-2.53630305432053	0.644824905212376	-3.93332055542301	8.37803893341967e-05	0.050364454779235
AQP7P3	23.716101917569	-2.90587605279618	0.747862763045368	-3.88557392664287	0.000102088420052405	0.050364454779235
BTBD11	16.960276118286	-3.33301746196319	0.770368729955654	-4.32652226441623	1.51482014736566e-05	0.050364454779235
C4orf19	21.9409073515479	-3.32088450562315	0.837117959398604	-3.96704486905156	7.27692968543539e-05	0.050364454779235
CBX2	52.1692849638245	-3.51280841592659	0.915809929316761	-3.83573960433834	0.000125186991350669	0.050364454779235
CCDC157	10.1822362818716	-2.59815523100122	0.668038649158316	-3.88922891553463	0.000100563228620983	0.050364454779235
CNTD1	19.2417905828659	-2.6353589706536	0.636371648036056	-4.14122624536579	3.45454002345359e-05	0.050364454779235
FOXO3B	24.7403057381577	-3.13272394606499	0.816541793262799	-3.83657514154543	0.000124762034553472	0.050364454779235
FRMD1	12.5463798031622	-4.22151538979283	1.08959769395198	-3.87437988647108	0.000106896550916254	0.050364454779235
GUSBP2	10.2008535698262	-2.71693167502111	0.689708160892244	-3.93924826336162	8.17373158380524e-05	0.050364454779235
HBA1	32.8267288968319	-4.25422957139972	0.96857365520593	-4.39226232154251	1.12177234455586e-05	0.050364454779235
HBA2	94.4907455605499	-5.09917468400717	1.28932942869202	-3.95490444143519	7.65652480877485e-05	0.050364454779235
IRF6	18.8423210416619	-2.35806137901675	0.616808550430405	-3.82300371382872	0.000131835793113659	0.050364454779235
KCNE1L	53.0915091802106	-6.57051757793423	1.53078382336652	-4.29225699778057	1.76866067079214e-05	0.050364454779235
KLK10	11.7714935793053	-2.792492876827	0.730228293933863	-3.82413678027097	0.000131231050557831	0.050364454779235
LINC00240	10.2052622039521	-2.88881981277024	0.728826376260916	-3.96365980549537	7.38094147405881e-05	0.050364454779235
LOC100130705	125.740425931829	-5.84646078540054	1.46552301345896	-3.9893340000179	6.62590695521504e-05	0.050364454779235
LOC100507489	16.8008280917311	-2.73737822120748	0.702967505260273	-3.89403237094717	9.85914844250649e-05	0.050364454779235
LOC285847	10.0622581486287	-2.37108845360859	0.597439256899225	-3.96875234800404	7.22499202271959e-05	0.050364454779235
LOC729444	19.444857732756	-2.94236723375839	0.759471952762049	-3.87422764337456	0.000106963392651923	0.050364454779235
LRRC61	37.7435230092704	-3.71333362959182	0.929172719613761	-3.99638684090443	6.4316603694635e-05	0.050364454779235
LRRN3	21.4014148661322	-3.63910237162989	0.923946734659947	-3.93864952936841	8.19415204219888e-05	0.050364454779235
MC2R	11.3193762835826	-2.25476656829643	0.588046516895891	-3.83433368536663	0.000125905126988572	0.050364454779235
MNS1	26.587635042648	-2.99492796843189	0.768781935905358	-3.89567942293663	9.79238394252594e-05	0.050364454779235
MUC1	17.3083648479924	-2.7062699607388	0.708015695839758	-3.82233046052598	0.000132196365954402	0.050364454779235
NUPR1L	4.79861061695139	-2.34594410491512	0.604550455677252	-3.88047694428922	0.000104251827645793	0.050364454779235
OR7E12P	11.7100728074226	-2.7399261722346	0.692812831549281	-3.95478554591364	7.66033326728695e-05	0.050364454779235
OR7E156P	12.5719108030462	-3.0809951137858	0.760089988925123	-4.05346098314328	5.04654198900379e-05	0.050364454779235
PAPL	15.628560206648	-2.53766556659743	0.642463073678242	-3.94990104578111	7.81835093316186e-05	0.050364454779235
PCDHB13	11.8878709161977	-2.56355701370951	0.658116550968623	-3.89529333358421	9.80799595557876e-05	0.050364454779235
PCDHGB5	23.1413784969463	-3.155650250907	0.825033018546521	-3.82487752607329	0.000130837112266835	0.050364454779235
POLN	17.3413165159603	-2.82252493178331	0.723455954559779	-3.90144681786579	9.56194704020052e-05	0.050364454779235
PRKCZ	5.86706984585074	-2.99664732550401	0.734026608927113	-4.0824777863081	4.45580722440505e-05	0.050364454779235
PVALB	144.726700797432	-6.64971903661363	1.68336558198907	-3.95025246313774	7.80688018343944e-05	0.050364454779235
RAB17	35.2328186731103	-3.5891331257569	0.923611695444355	-3.88597626411622	0.00010191946525674	0.050364454779235
RFX3	14.2847809072198	-3.0723445748828	0.704931072039602	-4.35836168491406	1.31039697269645e-05	0.050364454779235
RHEBL1	11.9302534450116	-2.63205775756004	0.631269223832221	-4.16946947228269	3.05309505890185e-05	0.050364454779235
RHPN1-AS1	17.4862977322057	-2.92057203459137	0.761020391700893	-3.83770535775506	0.000124189366498368	0.050364454779235
RPL23P8	2.28413857212787	-2.7006359286156	0.698671763328627	-3.86538582259167	0.000110913726920816	0.050364454779235
SAA1	50.9956134782241	-5.98605658547053	1.4584552158115	-4.10438148568026	4.05398027990896e-05	0.050364454779235
SAA2	16.2646539152945	-3.82167588776256	0.975515649492089	-3.91759567337782	8.9436553626957e-05	0.050364454779235
SHANK2	6.54983612815959	-2.33910716943264	0.581096397898658	-4.02533414058535	5.68944699068228e-05	0.050364454779235
SHISA3	27.2141490143203	-4.05182112785392	0.95674326429527	-4.2350140095718	2.28537457437318e-05	0.050364454779235
SKOR1	13.4884211748017	-2.93034715820158	0.755231856689833	-3.88006296641833	0.000104429426802794	0.050364454779235
SLC10A6	9.23629202261567	-2.82054647673516	0.702328551957868	-4.01599289801387	5.91960382482366e-05	0.050364454779235
SLC30A2	22.2482539603961	-3.59658021321018	0.840848982605141	-4.27732005105977	1.89156754204611e-05	0.050364454779235
STOX1	36.0601103073643	-3.11270217095023	0.805251845002493	-3.86550144562611	0.000110861192326805	0.050364454779235
SUSD5	124.518687225346	-5.02937206696598	1.31061533361257	-3.83741280754212	0.000124337360306948	0.050364454779235
TMEM213	11.1383777029073	-2.41723135381535	0.605995806095137	-3.98885822228919	6.63920857572513e-05	0.050364454779235
TSGA10	13.0867525993728	-2.58956359286071	0.675386093870663	-3.8341973818558	0.000125974956166357	0.050364454779235
TSPAN5	128.47646101483	-5.71151569889648	1.43185740052357	-3.98888583235176	6.63843597346167e-05	0.050364454779235
TTC21A	24.8742437746187	-2.55296352215519	0.642412215728657	-3.9740270493759	7.06675323081624e-05	0.050364454779235
UNQ6494	45.9744892883873	-5.62460433585419	1.398058837768	-4.02315280581027	5.74242126103187e-05	0.050364454779235
ZNF367	40.8307497981803	-3.65019179683112	0.928645423474911	-3.93066255920631	8.4712095223662e-05	0.050364454779235
ZNF878	2.46544444488417	-2.94606154383629	0.749519790702423	-3.93059873852743	8.47345861631349e-05	0.050364454779235
ACSM3	22.3863278677934	-3.18322009819506	0.838218346475992	-3.79760251201593	0.000146102361166924	0.0529548631803406
CCDC74B-AS1	6.49741868111354	-2.33985350352343	0.616233045539357	-3.79702698591159	0.000146441852713386	0.0529548631803406
HABP2	40.6551512841031	-3.79061809593226	0.997662112087694	-3.79950090316657	0.000144987783933807	0.0529548631803406
B3GALT4	52.5540322091664	-3.65425578425725	0.966567208004779	-3.78065358931479	0.000156417188246383	0.0531745676364793
PCDHGA2	17.4424873769044	-2.85855070661583	0.75645478683493	-3.77887846883255	0.000157536281040101	0.0531745676364793
PROSER2	18.3027732479109	-3.14323611031638	0.831008088224755	-3.7824374453817	0.000155300128741393	0.0531745676364793
RASSF10	22.9023726896019	-2.93783962496518	0.774903274203733	-3.79123398076233	0.000149900649488021	0.0531745676364793
TPRG1	17.6087563256076	-2.83069133411208	0.74969819374663	-3.77577451529614	0.000159511241093727	0.0531745676364793
EFCAB6	16.3458136783548	-2.24201432446199	0.595101097487858	-3.76745116741737	0.000164922787811934	0.0537308905425201
LINC00330	24.3562630673889	-3.29941806066162	0.876223385538266	-3.76549874737112	0.000166216956916163	0.0537308905425201
C15orf59	34.2917408062964	-4.00124988891849	1.06371810469458	-3.76156979115003	0.000168850291889323	0.0537674772755031
SRSF12	12.4850592571953	-2.37109711834603	0.631449604157626	-3.75500610457925	0.000173337253444773	0.0543845632682974
ANKRD61	6.25071688887651	-2.54119697720072	0.678715516523331	-3.74412683272338	0.000181022198988716	0.0547680734151935
RNF182	3.6640966359506	-2.45686042016362	0.656065516032944	-3.74484005045657	0.000180508738629022	0.0547680734151935
SNORA52	7.49211224949659	-2.30860777391091	0.616876603159837	-3.742414223664	0.00018226075521344	0.0547680734151935
RBM44	20.5433033889094	-2.90585532253741	0.777787933912266	-3.73605091547381	0.000186932834059758	0.0553918335370129
GDA	79.8247998412005	-4.65308691075248	1.24776133530834	-3.72914817848769	0.000192128152444796	0.0553926234109421
INHA	15.5036578886008	-3.20308625140108	0.858557440018683	-3.73077688469088	0.000190890221900812	0.0553926234109421
SNORA10	3.4461160198958	-2.44333327408803	0.657224463750367	-3.71765417882571	0.000201081269065085	0.0566954977949454
SPDYE1	8.83019812931098	-2.42552309679733	0.652627651086851	-3.71654969377714	0.000201961932618507	0.0566954977949454
CSDAP1	19.5130019825265	-3.02114329004466	0.814325017873807	-3.70999689771638	0.000207261787079072	0.057427665290026
CNR1	30.8514689590984	-2.52553130794756	0.682912768995602	-3.69817555419559	0.000217154686568208	0.0578591210604919
FAM186B	19.9602515886958	-3.05963260976546	0.827846321660376	-3.69589443077899	0.000219114013188827	0.0578591210604919
LINC00470	14.6204179827231	-2.66788374326445	0.72197565317911	-3.69525444731664	0.000219666688816491	0.0578591210604919
UNC5CL	23.7879643081577	-2.81458069333381	0.761618500353457	-3.69552563655899	0.000219432336157042	0.0578591210604919
ENDOU	7.74675280313777	-2.53491193898352	0.686701901600176	-3.69142991023701	0.000222996850447474	0.0580199732231325
ADRA2C	48.0693580405096	-3.39915550486089	0.926139587031423	-3.67024102247512	0.000242321871289087	0.0591348231204729
ARL6	23.7367770742502	-2.54295254586546	0.715434636155039	-3.55441631891357	0.000378819040642354	0.0591348231204729
ATP5EP2	21.2344207431308	-3.09708634836798	0.86235251355648	-3.59143888338088	0.000328857301061553	0.0591348231204729
ATP6V0E2-AS1	30.9975655119651	-3.1625095677853	0.880070396098324	-3.59347341054292	0.000326298960487891	0.0591348231204729
BEX2	37.9757511941895	-4.15642830153398	1.14690569995568	-3.62403665941726	0.000290040467825608	0.0591348231204729
BICD1	40.7807024232101	-3.55120318593023	0.98519800298078	-3.60455784033852	0.000312684809265535	0.0591348231204729
BRWD1-IT2	10.9048195150381	-2.30878282687444	0.629982442083128	-3.66483678376832	0.000247496366891192	0.0591348231204729
CBX3P2	9.0936106637503	-2.53335341488045	0.709045629658925	-3.57290604287214	0.000353041459020618	0.0591348231204729
CCDC107	85.0211432622306	-4.705728414951	1.30691993595627	-3.60062486269124	0.000317453330455565	0.0591348231204729
CHKB	13.0423631817889	-2.41856330057405	0.679329683939177	-3.56022025498681	0.000370543866979046	0.0591348231204729
DCT	8.63659557607158	-2.34486674578041	0.662487969031653	-3.53948577995742	0.000400907368690324	0.0591348231204729
DDI2	56.258760548085	-3.98217453080619	1.09288720177934	-3.64371961198078	0.000268726157557587	0.0591348231204729
DUSP4	68.2844544804226	-4.0375414598609	1.13013754773088	-3.57261066846916	0.000353440038350401	0.0591348231204729
EFCAB4B	11.3229798088675	-2.33994674202787	0.658781721952775	-3.55193027379653	0.00038241618330104	0.0591348231204729
EPB41L4B	47.095493941398	-3.60943186603347	1.0225387433713	-3.52987296513891	0.000415759243874897	0.0591348231204729
EPX	3.5859299667504	-2.6572814175301	0.741340918043188	-3.58442567091014	0.000337820750295817	0.0591348231204729
FLG2	25.7341369835506	-3.13053470145118	0.886648176706338	-3.5307518626839	0.000414380290925747	0.0591348231204729
FLJ44635	155.622114956583	-5.87193331251169	1.63620354291504	-3.58875479639308	0.000332261162361128	0.0591348231204729
FOXD3	26.0701792941417	-2.96820428469322	0.817310624936595	-3.63167221143551	0.00028159065066316	0.0591348231204729
GAN	12.3446126671515	-2.60684559597976	0.732397434092292	-3.55933196190207	0.000371799334210024	0.0591348231204729
GPR12	17.892832342607	-2.648061990999	0.749736046644813	-3.53199236297827	0.000412441266596258	0.0591348231204729
GPR63	10.9111872264459	-2.08521396545373	0.577039330470246	-3.61364270223042	0.000301925058438837	0.0591348231204729
GRM7	1.41761093216668	-2.75432340944033	0.766602999484864	-3.5928941202828	0.000327025492809592	0.0591348231204729
HIPK4	28.8766159115107	-3.34477933221357	0.920021195524349	-3.63554595099005	0.000277392540712088	0.0591348231204729
HPDL	46.7677478672338	-3.45815653453015	0.955572215198666	-3.61893793009793	0.000295814572976219	0.0591348231204729
KCNIP4	11.0439355262464	-2.26412173055497	0.620900249087265	-3.64651445040209	0.000265821535925334	0.0591348231204729
KCNK6	25.0162859596854	-2.96727539222279	0.836673657336826	-3.54651466100627	0.000390363021001675	0.0591348231204729
KDM5B-AS1	28.2451379008635	-2.85937507799829	0.809133783466106	-3.53387182246861	0.000409519626133939	0.0591348231204729
LHX6	77.6563742480367	-4.07766471228859	1.15487995381755	-3.53081261719847	0.000414285127688047	0.0591348231204729
LINC00536	13.2536404131381	-2.22049894005702	0.603486637412374	-3.67945005307502	0.000233737460684962	0.0591348231204729
LOC100133331	40.0272288372869	-3.67474853269929	1.03376476103872	-3.5547241221561	0.000378375876599318	0.0591348231204729
LOC145820	31.0629353128303	-3.11967173432059	0.882986019998961	-3.53309300901985	0.000410727946766214	0.0591348231204729
LOC151475	25.3404327092106	-3.21838922873604	0.901122865342734	-3.57153208792671	0.00035489905604156	0.0591348231204729
LOC400752	26.0181382563011	-3.05179826693086	0.852451920495581	-3.58002392106369	0.000343562754927912	0.0591348231204729
LOC90499	6.72707611632523	-2.24797194346373	0.635231588929445	-3.53882266348283	0.000401915756884551	0.0591348231204729
MAPK8IP2	10.057937763609	-2.27205841038138	0.641357040053088	-3.54257966856232	0.000396233716127776	0.0591348231204729
METTL21C	30.7402813210753	-4.02419723431775	1.09902316090759	-3.66161276437023	0.000250632499143109	0.0591348231204729
MGC2889	23.5071153927769	-2.95486240668102	0.820079467284876	-3.60314155463982	0.000314394198863854	0.0591348231204729
MIR631	13.2777750192979	-2.57998068468933	0.707826389749653	-3.6449342975215	0.00026746012196966	0.0591348231204729
MRGPRX3	71.1080432362755	-4.40242994867109	1.22298280107658	-3.59974804616687	0.000318525662266023	0.0591348231204729
MTRNR2L5	20.7337244662053	-2.67105691138092	0.735482882343895	-3.63170506819763	0.000281554793609203	0.0591348231204729
NDUFB2-AS1	35.899922761041	-3.17656034286465	0.872009611850755	-3.64280427611653	0.000269683897824431	0.0591348231204729
NPC1L1	4.77622614144469	-2.44377706465615	0.691366373040776	-3.53470628591307	0.000408228650344576	0.0591348231204729
ORC1	12.9900863824849	-2.44613670967586	0.672965015393507	-3.63486459730083	0.000278126671361162	0.0591348231204729
PCDHGA7	10.3807295537859	-2.23190049687892	0.626579410322934	-3.56203932032912	0.000367985253055713	0.0591348231204729
PKD2L2	8.61622945159333	-2.38273795486042	0.672550690479794	-3.54283772002462	0.000395846210433591	0.0591348231204729
POTEF	18.3351644584172	-2.7690874577913	0.757107922007412	-3.6574540792669	0.000254732877972811	0.0591348231204729
PRR26	9.76282169378326	-2.20705853098287	0.624521236652397	-3.53400076963484	0.000409319886673729	0.0591348231204729
PRR7-AS1	18.7613870027951	-2.88799905453146	0.807234402549916	-3.57764615260297	0.000346702366295177	0.0591348231204729
PTPN5	26.4691803658413	-3.17620668787495	0.895021070638055	-3.5487507412654	0.000387063286874586	0.0591348231204729
PXT1	5.39819124871836	-2.38228705911702	0.671666428875544	-3.54683062410202	0.000389895171821715	0.0591348231204729
RAD51	21.9451849996353	-3.1745421046145	0.882333569440945	-3.59789337566055	0.000320805074095801	0.0591348231204729
RAET1G	2.24733303716872	-2.50917119638904	0.699812711706423	-3.58548959516709	0.000336446417915957	0.0591348231204729
RNASEH2B-AS1	2.09123062668148	-2.64058704971979	0.734225532066822	-3.59642498713797	0.000322620560579976	0.0591348231204729
RPL13P5	23.5938093898782	-2.59216005439283	0.714150147543857	-3.62971297185602	0.00028373654832572	0.0591348231204729
RSC1A1	47.8016037221881	-3.55072128107867	0.996929677680374	-3.56165671518616	0.000368522032260597	0.0591348231204729
SCN3A	19.4202625599603	-2.68615000261076	0.756936082887997	-3.54871443353854	0.000387116656566533	0.0591348231204729
SLC45A4	63.3296821427247	-3.74248300779569	1.03702117286077	-3.60887810754288	0.000307524052407558	0.0591348231204729
SNORD38A	16.432068805415	-2.6345792583761	0.733349022837609	-3.59253121819391	0.000327481407130974	0.0591348231204729
SNORD96A	8.29673941256492	-2.41320216451845	0.674293564182514	-3.57885985081902	0.000345096458093977	0.0591348231204729
TMED10P1	11.4026549545283	-2.38244376677999	0.667793451228316	-3.56763571490227	0.000360216819785003	0.0591348231204729
TMEM132B	10.3067170753094	-2.65027392467959	0.738471204265512	-3.58886563128154	0.000332119955465534	0.0591348231204729
TUBB4A	28.7399936329459	-3.04672686788266	0.845451878546043	-3.60366680256508	0.000313759231490752	0.0591348231204729
VMO1	41.9873975396938	-4.63856864835969	1.26043494401817	-3.68013333046153	0.000233112035553023	0.0591348231204729
WWTR1-AS1	10.2059404950406	-2.2728606149267	0.624791031605004	-3.63779327799893	0.00027498399031767	0.0591348231204729
XCR1	5.55933181597239	-2.73881714364097	0.764710817257553	-3.58150699824421	0.000341617985397757	0.0591348231204729
ZNF32-AS2	30.1563656559178	-3.31615514663265	0.903694179581622	-3.66955461433636	0.000242973426135342	0.0591348231204729
ZNF750	28.1536826071954	-3.0089256280587	0.835658173551399	-3.6006655870681	0.000317403607447612	0.0591348231204729
ATAD5	22.889963875152	-3.43645351285906	0.98018883876346	-3.50590965430117	0.000455049650968993	0.0601634943989727
BBS12	11.3524372564755	-2.15332486386551	0.613080210482396	-3.51230528574913	0.000444237390036048	0.0601634943989727
FAM83G	20.0270881740338	-2.82230895939925	0.805253609680187	-3.50486967766609	0.00045683084568238	0.0601634943989727
FLJ41200	8.43906528532497	-2.15639096144955	0.615145955923784	-3.50549481904864	0.000455759371575565	0.0601634943989727
GCNT4	23.2260725432359	-2.70227774566538	0.769416828468397	-3.51211157032338	0.000444561327384347	0.0601634943989727
HMMR	24.9664717821267	-2.93854306940858	0.836137301942011	-3.51442647347932	0.000440704655126471	0.0601634943989727
KLF14	16.9619777691629	-2.66724316101155	0.758555579193652	-3.5162132270477	0.000437749270107216	0.0601634943989727
LOC100128361	29.7693130755238	-2.79218424752713	0.796247486528439	-3.5066788841002	0.000453736343254199	0.0601634943989727
NPAP1	25.4841849880856	-3.3167385706019	0.94316252768849	-3.51661402275023	0.000437088878212153	0.0601634943989727
SLC6A4	24.4482349408221	-2.95368510419304	0.841735630489417	-3.50904131559176	0.00044972503796486	0.0601634943989727
TMEM158	26.4396253747814	-3.06574951768719	0.874213162492856	-3.50686725986266	0.000453415268505385	0.0601634943989727
TTC39B	27.4311413049552	-3.61609155953159	1.02733421705865	-3.51987843827961	0.000431744626991895	0.0601634943989727
AARD	13.6229921910579	-3.25391106268623	0.947759496827546	-3.43326663945664	0.000596355312576444	0.0602184338177739
ANKK1	11.0871535758586	-2.3182897561162	0.667239505373979	-3.47444918570406	0.000511903309946685	0.0602184338177739
ARMC12	5.8367433418615	-2.28398050143706	0.670759156412627	-3.40506794368982	0.00066147593852259	0.0602184338177739
BCL3	121.087733942712	-4.5956478155845	1.34953113013471	-3.40536628830915	0.000660753623458083	0.0602184338177739
BFSP1	10.5270707346298	-2.29957539149096	0.657177155245448	-3.49917122519589	0.000466706772755736	0.0602184338177739
C10orf95	16.7103911930281	-2.61892943644653	0.755961024316917	-3.4643709823704	0.000531473010399828	0.0602184338177739
C11orf82	28.3761668171129	-3.27788432756198	0.954330463868081	-3.43474765992076	0.000593105836703126	0.0602184338177739
C17orf67	24.1025693566042	-3.18570064169805	0.911817855247673	-3.49379058916623	0.000476214403273949	0.0602184338177739
C20orf118	16.5966159760329	-2.74854304684629	0.8057133646315	-3.41131619196035	0.000646500734666701	0.0602184338177739
CCDC114	5.90674300255434	-2.16515877055097	0.640432537750473	-3.38077571473198	0.000722815168537812	0.0602184338177739
CCDC96	23.2338117819795	-2.63419263394094	0.769801570141843	-3.42191122506488	0.000621826130409448	0.0602184338177739
CD96	10.8704720839173	-2.45165490887648	0.71897780437542	-3.40991737708265	0.000649825625129126	0.0602184338177739
CHAC1	36.2309741009343	-3.1847312659238	0.930071659725331	-3.42417837660414	0.000616661298373644	0.0602184338177739
CLCF1	14.230420868659	-2.28238788296303	0.67925275035678	-3.36014522100087	0.000779015126960656	0.0602184338177739
CNDP1	1.14821221041348	-2.75088328128725	0.803030793662546	-3.42562614409933	0.000613384031422654	0.0602184338177739
CRABP2	46.5226288435707	-3.5958165327283	1.0559152304549	-3.40540265829783	0.000660665619114762	0.0602184338177739
DKFZP434L187	10.7035823768671	-2.25261434193559	0.646723953701771	-3.48311567716317	0.000495614162263976	0.0602184338177739
DRD2	26.0407817891874	-3.56400414723867	1.05139797827816	-3.38977648889463	0.000699496303674097	0.0602184338177739
DTX1	25.587148081872	-2.99490749351952	0.89029687821167	-3.36394248571933	0.000768375539855736	0.0602184338177739
EFNA3	9.60351307074527	-2.42803175306008	0.718623935259298	-3.37872374398993	0.000728231465189377	0.0602184338177739
ELOVL7	26.5767699621372	-2.97939195627863	0.885129456423657	-3.36605220248436	0.000762522764422261	0.0602184338177739
EPHA10	9.43640114494469	-2.34283042888119	0.672541738750026	-3.48354651301722	0.000494817131385098	0.0602184338177739
FAM181A	39.2720596430006	-3.42094329495788	0.990459260594016	-3.45389601678944	0.000552550380438053	0.0602184338177739
FAM209B	4.7896311019329	-2.31005731967775	0.67276614778978	-3.43367056631329	0.000595467425570025	0.0602184338177739
FAM229A	38.5419743475219	-3.40583289501041	0.988526154210898	-3.44536447569175	0.000570289858920376	0.0602184338177739
FKBP1AP1	34.5893009910887	-3.58795195871682	1.05680555666389	-3.39509187484141	0.000686055742585403	0.0602184338177739
FLJ36777	14.5027738908382	-2.35638007010895	0.691128104699225	-3.40946932137051	0.000650893982125021	0.0602184338177739
FOXC1	61.6008350867068	-3.51102865171619	1.02804725740675	-3.41524052169815	0.000637257131533275	0.0602184338177739
GABRB2	9.02006862264117	-2.59958275896038	0.746270791286832	-3.48343093326457	0.000495030832393521	0.0602184338177739
GDPGP1	18.2478997289779	-2.66413885045281	0.792056353436346	-3.36357235049553	0.00076940665938223	0.0602184338177739
GLDN	28.2045093015456	-2.49899982886135	0.720587839174667	-3.46800166892021	0.000524344032183522	0.0602184338177739
GNAZ	55.5257217757278	-3.70561859492033	1.08573270034372	-3.41301187092109	0.000642491434355479	0.0602184338177739
GPC3	41.0313055943197	-3.47900287397801	1.00236208695943	-3.47080453185457	0.00051890157866336	0.0602184338177739
GPR123	1.54020073630287	3.19256970522537	0.931548728469307	3.42716339752973	0.000609921943826903	0.0602184338177739
GRIK2	131.764340616328	-5.42420433543053	1.5815885178871	-3.42959263682371	0.000604488045410372	0.0602184338177739
GRIK4	6.37073748263635	-2.14890474099359	0.6278169382169	-3.42282058699598	0.000619749683953486	0.0602184338177739
GRM2	36.0199269914248	-3.58428194292259	1.03560073194667	-3.46106547857015	0.000538041927904354	0.0602184338177739
GRM6	23.2263932732393	-2.80613390442222	0.835037774175605	-3.36048738297209	0.000778050843423706	0.0602184338177739
HAR1A	4.6634452522983	-2.42841611753421	0.701645710793394	-3.46102894976477	0.000538114941170704	0.0602184338177739
HMGB3P1	7.59656652819393	-2.02159034488917	0.597024670216746	-3.38610855754963	0.000708913339460274	0.0602184338177739
HPGD	59.8453400541066	-4.36028445258555	1.28427695484432	-3.39512784694802	0.000685965606348884	0.0602184338177739
KCND1	15.4045763481916	-2.22960916253802	0.66218808668922	-3.36703303390057	0.000759815861745907	0.0602184338177739
KCNQ3	6.23560066708964	-1.95779273310996	0.581517342096954	-3.36669707226642	0.000760742043784678	0.0602184338177739
KCTD16	1.47957759045715	-2.58590671778115	0.752201137887854	-3.4377862349986	0.000586490494694313	0.0602184338177739
KIF20B	34.1949642507715	-3.4231386134514	0.99883443079888	-3.42713317432753	0.000609989834669127	0.0602184338177739
KLHL7-AS1	10.5501847578457	-2.26808964203528	0.668261218093002	-3.3940165621277	0.000688755270140128	0.0602184338177739
LBP	66.89331388985	-4.68111472425069	1.35076966089255	-3.46551663083516	0.000529213795060016	0.0602184338177739
LINC00263	32.7875067896223	-3.5673527672067	1.05813530467093	-3.37135785136299	0.000747986284252197	0.0602184338177739
LINC00472	24.8745538729846	-2.61190215879589	0.776063918249588	-3.36557607869083	0.000763839998603739	0.0602184338177739
LMX1B	33.9855582989367	-3.52136505561206	1.02691562859408	-3.42906949467021	0.000605654426911044	0.0602184338177739
LOC100134368	23.3033280942619	-2.81012341267454	0.821156886859788	-3.42215167118773	0.000621276464652325	0.0602184338177739
LOC100144595	11.5781897542224	-2.35588216315459	0.689852674168397	-3.4150511426147	0.000637700368328456	0.0602184338177739
LOC100287632	31.7462455206036	-3.42591880004047	0.989185905132001	-3.46337203377691	0.000533450265385226	0.0602184338177739
LOC100507117	11.3875993298144	-2.1797565244713	0.635245470445937	-3.43136098702307	0.000600560845142565	0.0602184338177739
LOC154761	11.5108729391539	-2.15611357528036	0.632657007104751	-3.40802923395641	0.00065433884066421	0.0602184338177739
LOC157273	15.4255890748335	-2.2037460283155	0.641937738699328	-3.43295914145918	0.000597032061599156	0.0602184338177739
LOC440970	8.16650698811307	-2.19688576641345	0.643033527012763	-3.41644047180427	0.000634455333419837	0.0602184338177739
LOC643770	11.3557068262863	-2.57826688571538	0.762325196826486	-3.38210896930673	0.000719316048410432	0.0602184338177739
MAGEA10	14.7694887939256	-2.51292846545564	0.741627165968095	-3.38839861964246	0.000703020124336228	0.0602184338177739
MBLAC1	38.9474132804929	-3.34134297464683	0.98458199966874	-3.39366652627309	0.000689636148333997	0.0602184338177739
MIR1304	5.11894559206289	-2.34364785990286	0.686167031736046	-3.41556465336623	0.000636499174748554	0.0602184338177739
MIR568	31.0687100075445	-3.0015259358265	0.89285223589917	-3.36172752348404	0.000774565147834768	0.0602184338177739
MIRLET7D	18.0689605360299	-2.97090089137346	0.859133654366029	-3.45801945515189	0.000544162086859814	0.0602184338177739
MMRN1	21.5109969647732	-3.1768310605731	0.936703733293346	-3.39150037269918	0.000695110685840015	0.0602184338177739
MPZ	64.5977238838221	-4.38792278327809	1.29396924578148	-3.39105647030122	0.000696237538828288	0.0602184338177739
MRPL45P2	18.7766179870786	-2.35354731228403	0.694451882996384	-3.38907182759599	0.000701296378190439	0.0602184338177739
MSX2	30.9395348900855	-2.99699028340201	0.859903803553031	-3.48526227122006	0.000491654882671676	0.0602184338177739
NALCN	15.3614491289141	-2.60393746521409	0.743793213995631	-3.50088897857218	0.000463708977172722	0.0602184338177739
NAP1L3	20.2973613024064	-2.24707288575131	0.65577114827459	-3.42661138975634	0.00061116303665914	0.0602184338177739
NAP1L6	10.654277932525	-2.3234587671748	0.682182030845251	-3.40592197114301	0.000659410227771102	0.0602184338177739
NKD1	15.9226061190441	-2.47152348866869	0.731314809852023	-3.37956165439722	0.00072601521327188	0.0602184338177739
NME9	46.0836821155973	-4.72565411586618	1.36370042030934	-3.46531690207605	0.000529607014372649	0.0602184338177739
NPTX2	74.7280532053575	-4.47684825956744	1.31650163303264	-3.40056415217256	0.000672469545730139	0.0602184338177739
NRARP	109.562650554366	-4.58132936180411	1.34413000790352	-3.40839750237384	0.000653456289404	0.0602184338177739
P2RY6	46.774071265908	-4.29255668959159	1.25694655174924	-3.4150669999594	0.000637663243629903	0.0602184338177739
PAR5	33.3655235371013	-3.91227303709363	1.14976655700937	-3.40266727471161	0.000667314921053005	0.0602184338177739
PIGL	64.0717597767417	-4.25198697630007	1.25530737564388	-3.38720783355479	0.000706078771947553	0.0602184338177739
PIWIL4	16.5770396585525	-2.69186538118947	0.782785489040451	-3.43882892424231	0.000584236310575853	0.0602184338177739
PMS2P4	18.1875675667327	-2.62426640503468	0.773220004494774	-3.39394530635481	0.000688934503111641	0.0602184338177739
POMC	65.563643291103	-3.55440771471988	1.0566527099518	-3.36383722035031	0.000768668656591493	0.0602184338177739
PRG4	71.404442233075	-3.57896817498201	1.05509791815991	-3.39207206590239	0.000693661931080166	0.0602184338177739
PTH1R	69.3220884893583	-4.01436196701262	1.15874967969868	-3.46439100467024	0.000531433449441284	0.0602184338177739
RAB42	22.8925255240339	-2.80422585670295	0.834506829795576	-3.36033901291123	0.000778468844943936	0.0602184338177739
RBBP8	31.0052226956255	-3.01455088483438	0.875390518071568	-3.44366408203192	0.000573888246013754	0.0602184338177739
RCVRN	0.748478460759502	4.13517846065082	1.19792581392981	3.45194870380604	0.000556553523043798	0.0602184338177739
RHCE	15.8301171506276	-2.87292245455262	0.835169869387852	-3.43992588796141	0.000581873499352621	0.0602184338177739
RNF32	34.1167299246283	-3.40593996254179	0.980609046195394	-3.4732903757683	0.000514118797469568	0.0602184338177739
SCT	133.849782141619	-4.54024243688104	1.33872344674765	-3.39147151557798	0.000695183888537416	0.0602184338177739
SLC45A1	41.8245065418025	-3.67914315771762	1.05396290085714	-3.49077102687915	0.000481628832352456	0.0602184338177739
SMAD6	37.1260742945309	-3.05168888049203	0.874239686100052	-3.49067758992444	0.000481797288044399	0.0602184338177739
SNORA4	10.2093113727169	-1.94368922523073	0.570270129820077	-3.40836583154718	0.000653532144667381	0.0602184338177739
SNORA63	11.0312328557904	-2.03100203742507	0.602498880312302	-3.37096400307384	0.000749056447813643	0.0602184338177739
SNORD10	23.7372529734039	-2.89246921034881	0.836459675092585	-3.45799002208762	0.000544221539748837	0.0602184338177739
SNORD116-4	19.2094344584788	-2.59653906622083	0.763813006204051	-3.39944337832756	0.00067523158992788	0.0602184338177739
SNORD59A	23.0342996518332	-2.90789696689149	0.862597139362973	-3.37109507346497	0.000748700145924201	0.0602184338177739
SPATA4	13.7056344237849	-2.64531679572646	0.755725528396802	-3.50036712579797	0.000464617800922317	0.0602184338177739
SPDYE3	24.6085508625424	-2.98468832347944	0.871898838117809	-3.42320484096821	0.000618874214997734	0.0602184338177739
STX1A	31.205611751615	-2.96893715464259	0.866175883166344	-3.42763774926347	0.00060885732108477	0.0602184338177739
SYT13	29.3961631664301	-3.09425775329268	0.911082474360811	-3.39624330438747	0.000683176032649438	0.0602184338177739
TBXA2R	56.7536948353261	-3.51026982626879	1.02422504751064	-3.42724466151306	0.00060973943416598	0.0602184338177739
TF	18.8790777263825	-2.92908704828085	0.849121744024386	-3.44954898269184	0.000561523848301442	0.0602184338177739
TIPARP-AS1	21.690885593984	-2.70888732388011	0.782119504843394	-3.46352099277018	0.000533154991273724	0.0602184338177739
TLR6	18.8792986636678	-2.62500531285907	0.773906107346804	-3.39189119705802	0.000694119975606459	0.0602184338177739
TMEM249	8.62737075548473	-2.49480164660684	0.737081171988282	-3.3847040752338	0.00071255029011743	0.0602184338177739
TMEM67	27.7550899112706	-2.87194318992806	0.828683308977568	-3.4656703698684	0.000528911304110523	0.0602184338177739
TMPO-AS1	6.21878493607227	-2.1815096019519	0.645844549159724	-3.37776265943585	0.000730781247210887	0.0602184338177739
TNIP3	5.45461965642937	-2.1613630628762	0.639447635815624	-3.38004699965675	0.000724734354692577	0.0602184338177739
TRIM6	15.0935295905931	-2.62237320292753	0.766665121047088	-3.42049368222982	0.000625075875901299	0.0602184338177739
XYLB	17.3212295225721	-2.43469767429641	0.724193910606181	-3.3619416549063	0.000773964752702222	0.0602184338177739
ZDHHC19	10.9306935823147	-2.36717770217042	0.704280851233045	-3.36112745082589	0.000776249973626859	0.0602184338177739
ZNF124	32.1276897557162	-2.99687340686317	0.889137114271007	-3.37054134706801	0.00075020646921197	0.0602184338177739
ZNF525	19.346693448074	-2.28016175009941	0.669209261781084	-3.40724774793287	0.00065621533653756	0.0602184338177739
ZNF815P	14.3578103841426	-2.53530454042119	0.752569741875698	-3.3688632419664	0.000754788689252176	0.0602184338177739
ZNF843	35.3616667066337	-3.67367048079996	1.06458272110724	-3.45080791559261	0.000558911202463375	0.0602184338177739
FAM84A	49.4711819296285	-3.87133945277821	1.15352340165089	-3.35609962245905	0.000790500879359451	0.0603221720806252
HOXA6	22.3344837082718	-3.03727563224936	0.904611597468171	-3.35754664294609	0.000786374746329896	0.0603221720806252
KBTBD8	55.7004257980362	-3.81797352376685	1.13803011270312	-3.3548967475897	0.000793946124037603	0.0603221720806252
LRRC69	4.82289607065682	-2.35710145591515	0.702411024642382	-3.35572958456229	0.000791559252246892	0.0603221720806252
MIR3916	6.19640108461295	-2.25355419573161	0.67221835611916	-3.35241395183224	0.000801101398005486	0.0603221720806252
PCDHB7	17.2843107048995	-2.45686096903199	0.733004739398923	-3.35176682629182	0.000802976183309002	0.0603221720806252
SLC16A6	25.1059293069048	-3.23415603189098	0.964217391584623	-3.35417724272311	0.000796013567770975	0.0603221720806252
SPDYE6	18.9749884588164	-2.56400231357284	0.764935665874476	-3.35191889718159	0.000802535253612901	0.0603221720806252
ADAMTS3	9.1960635589228	-2.30558126852283	0.68900364629446	-3.34625408867211	0.000819112988271748	0.0603843111774592
AJUBA	51.4335578000006	-3.41482686231676	1.02155995176689	-3.34275717877395	0.0008295045056995	0.0603843111774592
C3orf55	17.6424110663309	-2.53646940606318	0.7584277346384	-3.34437849543109	0.000824671441525449	0.0603843111774592
CISH	120.548931624902	-4.94245952057357	1.47861160685742	-3.34263541395976	0.000829868539273405	0.0603843111774592
FAM169A	17.7582253364056	-2.624933764505	0.78548307729379	-3.34180816924616	0.000832345633627026	0.0603843111774592
MED12L	13.9764652537671	-2.98532534589928	0.89308013348147	-3.34272954237786	0.000829587115716311	0.0603843111774592
PCDHGA9	15.2036431139785	-2.11746035970071	0.632757420465301	-3.34640146636863	0.000818677700309632	0.0603843111774592
PRIMA1	11.7757501082416	-2.47128703007083	0.739696934524957	-3.34094534494444	0.000834936573580992	0.0603843111774592
PTPRR	48.3533239303322	-3.31257115464605	0.991220750517731	-3.34191062174176	0.00083203847907284	0.0603843111774592
VDR	37.2296419519409	-2.77504189994562	0.829817555568093	-3.34415906403164	0.000825324023500719	0.0603843111774592
ZYG11A	19.0192200577064	-2.40868162594542	0.720594099888605	-3.34263301117477	0.000829875724238529	0.0603843111774592
ASPHD2	17.4133015269924	-2.32418083148289	0.696181554081636	-3.33846942346645	0.000842413011427578	0.0604320972757906
EPHA1-AS1	7.99585285233929	-2.15468098181679	0.645669204919798	-3.33712830873579	0.000846488600148778	0.0604320972757906
LOC100133050	1.49858821465726	-2.45893620895661	0.736873781287295	-3.3369842589065	0.000846927447174192	0.0604320972757906
TRIM11	74.1667275295697	-4.26407943659059	1.27689774689313	-3.33940556083342	0.000839578925517215	0.0604320972757906
UPB1	30.3127979660633	-3.07837674386627	0.923146628427718	-3.3346563255171	0.000854048806465443	0.0607371042864674
AMH	37.6714286883134	-3.57496504270455	1.07321216666894	-3.33108881331509	0.00086506997675877	0.0610199180636421
CDT1	11.8052961145529	-2.26097253539756	0.679036470728709	-3.32967761359149	0.000869465905383042	0.0610199180636421
NR5A2	35.8790903591055	-3.30372901393745	0.99200180584456	-3.33036592723212	0.000867319207146348	0.0610199180636421
SLC6A16	22.9226434354233	-2.83580551872205	0.851390677194488	-3.33079230802319	0.000865991885758701	0.0610199180636421
F8A1	57.4122752469354	-4.13098595561526	1.24219474144735	-3.32555421286199	0.000882429376291718	0.0611254244908565
HOXC11	26.3484401136542	-2.5753457342198	0.774032316274143	-3.32718115261182	0.000877293220742008	0.0611254244908565
LOC100288778	95.1753512394196	-4.24795222635361	1.27709401196043	-3.32626430518823	0.000880184236791024	0.0611254244908565
TRAF4	24.9299034871934	-2.59691457944758	0.780567439678527	-3.32695734851188	0.000877998109615194	0.0611254244908565
CGB7	17.9852444487519	-2.75492965102126	0.829865056451481	-3.31973208126318	0.000901038757395038	0.0613033068614514
PRKG1-AS1	3.66478801683675	-2.18387283809338	0.657919681803176	-3.31936085588439	0.00090223756055757	0.0613033068614514
RPP21	48.6962020124381	-4.06260414229184	1.22287870603695	-3.32216443236446	0.000893220387673505	0.0613033068614514
SLC30A1	53.9965254583169	-3.88259548048088	1.1682402031846	-3.32345648600092	0.000889092924932587	0.0613033068614514
SOX17	102.06948374933	-4.07752454607291	1.22832337290276	-3.31958557170246	0.000901511706253222	0.0613033068614514
ZNF503	85.2051830842931	-3.84908788649855	1.15929720456007	-3.32019077710035	0.000899559523794944	0.0613033068614514
UCN2	3.27676410514609	3.6667343858927	1.10505263891716	3.31815359446201	0.000906146414735309	0.0613734405027867
CCDC134	37.1815205074814	-3.33854153818722	1.00716020227555	-3.31480685063232	0.000917064667361252	0.061467365537028
CSF3R	37.776956612507	-3.15057342322022	0.950628632088192	-3.31420001131202	0.00091905739893658	0.061467365537028
EREG	14.6512788499469	-2.05499068519718	0.619966921120593	-3.31467795327334	0.000917487603738112	0.061467365537028
GLS2	16.3229345266931	-2.53743190499574	0.765591219845623	-3.31434300605928	0.000918587473509954	0.061467365537028
TFCP2L1	49.2303066257087	-3.04025773562773	0.917597200863244	-3.3132813970744	0.00092208156853842	0.0614769070773975
AATK	39.0366884326657	-3.51636762796594	1.07675217869964	-3.26571675221736	0.00109187406232762	0.0616583951735585
ABHD16B	94.4484824522219	-4.93781471952019	1.50359362517899	-3.28400881516932	0.00102341721229326	0.0616583951735585
ACOT4	16.7794383338917	-2.52830372953763	0.798431860913678	-3.16658672243413	0.00154239348307188	0.0616583951735585
ACVR1C	30.0695253875828	-3.70528788765772	1.14796018291853	-3.22771463922864	0.00124783386507367	0.0616583951735585
ADAM11	17.9838104769954	-2.98588157585503	0.910713225294077	-3.27861888125196	0.00104316415319711	0.0616583951735585
ADORA2B	17.826796626345	-2.61032831761659	0.833146266496989	-3.13309729945963	0.00172972092026945	0.0616583951735585
AGMO	13.3805569363249	-2.28197593217825	0.710634617146377	-3.21118036909283	0.00132190935338601	0.0616583951735585
AKR1B15	91.9857451111217	-4.24512354476818	1.35504544105802	-3.13282744337607	0.00173131193316842	0.0616583951735585
ALG10	14.5372056842651	-2.12441152106039	0.658966492762988	-3.2238536320002	0.00126478027848417	0.0616583951735585
ALPL	35.9643899991272	-2.59120615344569	0.793761088218012	-3.26446608672004	0.00109670591212282	0.0616583951735585
ANKDD1A	49.393169651276	-3.43923538053843	1.05272591962257	-3.26698081279455	0.00108701047351039	0.0616583951735585
APC2	22.9287106393512	-2.71389698099651	0.854910449746755	-3.17448100184111	0.00150104716734569	0.0616583951735585
ARHGAP5-AS1	28.2777406414014	-3.0924335274923	0.939005934450361	-3.29330562676628	0.000990167782520207	0.0616583951735585
ARHGDIG	16.9802442530991	-2.98350547508703	0.901623481585051	-3.30903701603028	0.000936174590247583	0.0616583951735585
ARHGEF16	73.1084473639444	-4.399823154698	1.3788493598297	-3.19093824378424	0.00141811588846827	0.0616583951735585
ARL4D	30.3127745471023	-2.67682967441429	0.852322634893244	-3.1406295747966	0.00168585113249385	0.0616583951735585
ART4	1.82175437964369	-2.50170520114113	0.77825669652019	-3.21449877955047	0.00130672470369282	0.0616583951735585
ATP1A1OS	23.6442854289244	-2.77431258581397	0.857152468986661	-3.23666172144823	0.00120936678973046	0.0616583951735585
ATP8B5P	32.5478717990344	-3.27408933956556	1.00422910600741	-3.26030118025816	0.0011129396429483	0.0616583951735585
AURKB	5.45703092712313	-2.08546190720445	0.664001831238355	-3.14074722251156	0.00168517411520141	0.0616583951735585
AVPR2	60.0842968114931	-3.89719300661379	1.20610896078677	-3.23121138580347	0.00123266741066938	0.0616583951735585
BAAT	28.2126904811131	-3.48670769946645	1.11277315288735	-3.13334994685969	0.00172823258477836	0.0616583951735585
BCAN	16.7162647799849	-2.66577003374864	0.835273139538296	-3.19149498237447	0.00141538569399424	0.0616583951735585
BEGAIN	16.6180792529292	-2.13008663804164	0.64776810597788	-3.28834750952431	0.00100777361651593	0.0616583951735585
BMX	22.7028987815849	-2.28173330184933	0.706461627383433	-3.22980500766946	0.00123874671821971	0.0616583951735585
C10orf111	15.3635828003438	-2.47190335302444	0.760290334641119	-3.2512623670157	0.00114893777375084	0.0616583951735585
C11orf53	23.2921150114993	-2.67254014892109	0.843883849304425	-3.1669525979481	0.00154045426117771	0.0616583951735585
C11orf96	78.2096452118136	-3.24421895345168	1.02742470126901	-3.15762211035477	0.00159061603164677	0.0616583951735585
C15orf37	31.9384928813271	-2.77060542481092	0.862626255511812	-3.2118259873357	0.00131894238451043	0.0616583951735585
C17orf97	30.6714858508091	-3.81819974413026	1.17573937994139	-3.24748818426121	0.00116428498268128	0.0616583951735585
C19orf40	13.2208734772991	-2.28013476227699	0.718824592972935	-3.17203221003714	0.00151376216495116	0.0616583951735585
C22orf31	1.67969560535191	3.61026455089036	1.10657813203532	3.2625482524673	0.00110415374006371	0.0616583951735585
C3orf27	16.3683275443306	-2.39468539421712	0.754283688537888	-3.17478082929117	0.00149949713608477	0.0616583951735585
C3orf35	19.5065081601841	-2.99377012337162	0.935000233049739	-3.20189238200153	0.00136527993550342	0.0616583951735585
C4orf40	8.8085133391607	-2.52801736365698	0.796414666784945	-3.17424762386957	0.0015022546933081	0.0616583951735585
C6orf123	19.8600789984936	-2.20037028338322	0.681171265287459	-3.2302746688157	0.00123671345596547	0.0616583951735585
C6orf163	8.19800300927981	-2.16126616861152	0.655936345219171	-3.29493278481065	0.000984452239529847	0.0616583951735585
C7orf29	18.9071609160307	-3.04366863307914	0.927408555883632	-3.28190700179506	0.00103107604738468	0.0616583951735585
CCDC109B	33.1482759253515	-3.17259452489619	0.986221165247691	-3.21691993306531	0.00129574754137894	0.0616583951735585
CCDC122	29.6262540274677	-3.25209277763509	1.03561853251092	-3.14024196703994	0.0016880834363668	0.0616583951735585
CCDC158	11.1594655248544	-2.39484257303389	0.759312200324646	-3.15396298388196	0.00161069514372223	0.0616583951735585
CCDC24	20.6998679080483	-2.83548836750978	0.874169982460189	-3.24363501882074	0.00118014862385666	0.0616583951735585
CCL22	21.0609286036849	-2.3500606996655	0.744163457508198	-3.1579899227175	0.00158861049394921	0.0616583951735585
CCNE1	19.1975968056	-2.14926790928724	0.662231102046271	-3.24549526992326	0.00117246512293868	0.0616583951735585
CD209	42.8064766420082	-3.29448862592966	1.05120075580456	-3.1340242172944	0.0017242662488874	0.0616583951735585
CDC14C	5.91670546908613	-2.13132929293222	0.677726101050268	-3.14482397775342	0.00166186788308431	0.0616583951735585
CDC42EP5	25.5715814184376	-2.42024643450232	0.772535946216249	-3.13285931399863	0.00173112396083831	0.0616583951735585
CDH20	142.431657232141	-4.85197098783039	1.53687794474533	-3.15703078726554	0.00159384517270671	0.0616583951735585
CDH22	15.7653718158974	-2.73832649739141	0.870937388586861	-3.14411406982364	0.00166590488129423	0.0616583951735585
CDR2L	88.9497284995157	-4.35410862786076	1.33053833031491	-3.27244133344903	0.00106622997742501	0.0616583951735585
CEP72	21.7949106658817	-2.79448050620448	0.848725864968316	-3.29255961382632	0.000992798480494805	0.0616583951735585
CHIAP2	5.87980360077824	-2.00185804725568	0.627660187666473	-3.18939784073007	0.00142569520380359	0.0616583951735585
CHP2	13.4886649984968	-2.24158263574847	0.693901547815307	-3.23040443245286	0.00123615222543625	0.0616583951735585
CNTNAP2	36.9903573406332	-2.86350945063101	0.914140317911299	-3.13246160849112	0.00173347096507785	0.0616583951735585
CSMD1	22.2564902723288	-2.57124644098996	0.804960919177883	-3.19425003094064	0.00140194637742734	0.0616583951735585
CSTF3-AS1	15.3280515261207	-2.44196723070646	0.749512099572361	-3.25807579637438	0.00112170441528112	0.0616583951735585
CTH	42.9728463824896	-3.09397807612457	0.970011344439031	-3.18963081603325	0.00142454649297422	0.0616583951735585
CYP2B7P1	14.7598653187457	-2.52174041374079	0.781982227742587	-3.2248052759722	0.0012605837829773	0.0616583951735585
CYP46A1	36.8282661171382	-2.99747010139204	0.944938164006787	-3.17213360150677	0.00151323374152209	0.0616583951735585
CYP8B1	6.35110922876935	-2.15101750358738	0.665254935212719	-3.23337323743353	0.00122337615169585	0.0616583951735585
DBC1	9.28799821710467	-2.36712985102392	0.743698041820484	-3.18291795582717	0.00145798920880244	0.0616583951735585
DMRT3	12.6526126748941	-2.26082542040394	0.696737798170546	-3.2448726426789	0.00117503163387005	0.0616583951735585
DOCK5	53.4198226091732	-3.54822413755757	1.07759781602339	-3.29271652633023	0.000992244616280439	0.0616583951735585
DPPA4	10.8359150744214	-2.15189451625763	0.676690008876481	-3.18002998127673	0.0014725981565269	0.0616583951735585
DYRK3	22.2229214863949	-2.39852028401834	0.742900526191366	-3.2285887537526	0.00124402649507824	0.0616583951735585
ELFN1	22.35411051249	-2.32577991876159	0.737036441519084	-3.15558334397685	0.00160177496080181	0.0616583951735585
ELOVL6	13.7777699524277	-2.19789301055989	0.672166752974679	-3.26986272503526	0.0010759968732809	0.0616583951735585
ENOX1	40.0741233802537	-3.75620789165011	1.15077418392872	-3.26407034856002	0.00109823892958777	0.0616583951735585
FAM110D	51.6505104541885	-3.61040270096428	1.13186394454123	-3.1897850606308	0.00142378644222395	0.0616583951735585
FAM132A	13.0153394483824	-1.9425732928546	0.614533233235507	-3.16105490768495	0.00157198862622826	0.0616583951735585
FAM181A-AS1	56.1371012183451	-3.34993361330352	1.04754704534409	-3.19788369237694	0.00138440104240655	0.0616583951735585
FAM221A	30.0005217030012	-2.7254849107583	0.825668833232105	-3.30094197705067	0.000963608083161367	0.0616583951735585
FAM53A	24.1891360644642	-2.60958126286927	0.797774393301304	-3.2710767414713	0.00107138832631755	0.0616583951735585
FAM66B	8.20138717927804	-2.34521038722384	0.711420388897119	-3.29651837904099	0.000978912094663775	0.0616583951735585
FAM86EP	16.769659806937	-2.53616330802396	0.803067735230599	-3.15809389016944	0.0015880440220489	0.0616583951735585
FAM86HP	8.95936604361938	-2.18815834965572	0.673651562417822	-3.24820496489629	0.00116135579538501	0.0616583951735585
FAT2	15.1893441504989	-2.27545647190553	0.713773758223475	-3.18792396847001	0.00143298210734674	0.0616583951735585
FBP1	13.2699790718946	-1.90640073116031	0.607428027757237	-3.13848002404364	0.00169826510099218	0.0616583951735585
FHDC1	36.0985265503336	-3.24748293584452	1.03028224816579	-3.15203231117106	0.00162138330524748	0.0616583951735585
FICD	27.3822426121455	-2.81005904681998	0.863762481557834	-3.253277500259	0.0011408202836534	0.0616583951735585
FLJ35282	10.4345340828423	-2.28249003435591	0.710885115225372	-3.21077201571774	0.00132378913869487	0.0616583951735585
FLJ42289	23.9966950169438	-2.3055847054065	0.72539095829663	-3.17840287232211	0.00148088824945997	0.0616583951735585
FOXF2	16.7954134464076	-2.48782250730862	0.777684204072256	-3.1990138082803	0.00137898563881353	0.0616583951735585
FOXM1	39.5895004365431	-3.83245017050154	1.19376016731832	-3.21040211880315	0.00132549402495651	0.0616583951735585
FOXS1	29.7198911909416	-2.38549286626388	0.757447006704972	-3.14938582520933	0.00163614027391318	0.0616583951735585
FTH1P18	17.1554896128152	-2.74241286483718	0.866698362445419	-3.16420681481313	0.00155506249968319	0.0616583951735585
FZD10	21.4470578110076	-2.37659081831932	0.757766571865692	-3.13630992255034	0.00171088299530379	0.0616583951735585
FZD5	92.9421044226671	-4.458135190143	1.37609627627043	-3.23969715420324	0.00119656713066906	0.0616583951735585
GATSL3	41.4532367425328	-3.29922478276658	1.03680108731375	-3.18211933140865	0.00146201566728953	0.0616583951735585
GBGT1	41.4266394711394	-3.51998233913727	1.08860812835075	-3.23347056435275	0.00122295938318053	0.0616583951735585
GDF10	73.819101831536	-4.55891480842533	1.40286143163003	-3.2497256718564	0.00115516383115691	0.0616583951735585
GDPD2	19.1523613219687	-2.72500843133814	0.856481887826569	-3.18162995630088	0.0014644880315932	0.0616583951735585
GLI1	35.8282739097672	-3.7572602830037	1.18625704169664	-3.16732390277733	0.00153848855861806	0.0616583951735585
GLIS1	1.58945788032078	-2.38926578374656	0.761118128357477	-3.13915237954283	0.00169437314266456	0.0616583951735585
GLIS2	113.710513031947	-4.74325555946335	1.48241647106721	-3.19967812827163	0.00137581140764026	0.0616583951735585
GPR1	29.0624777665602	-2.70581812511539	0.851028211619742	-3.1794693620855	0.00147544966074509	0.0616583951735585
GPR68	23.3456260620641	-2.95332229455898	0.896127418634503	-3.29564996355003	0.000981942795226247	0.0616583951735585
GREM2	234.970760593494	-5.28195353782607	1.62523407074865	-3.2499648099261	0.00115419289765011	0.0616583951735585
GRHL1	14.4304490243212	-2.24200810856612	0.677765581347559	-3.30794034142081	0.000939848286376632	0.0616583951735585
GRK7	4.70700081040729	-3.34900090984448	1.04354054800832	-3.20926763817305	0.0013307355862107	0.0616583951735585
GRPR	4.15383435945934	-3.11073491624748	0.968927121699293	-3.21049421218792	0.00132506936942253	0.0616583951735585
GUSBP5	23.7022172541747	-3.01222408364054	0.92003772202715	-3.27402237052151	0.00106028217050723	0.0616583951735585
GXYLT2	6.54177698867911	-2.35810179215689	0.747342691684236	-3.15531525014662	0.00160324768749077	0.0616583951735585
HAS2	16.7578699798114	-2.70081162389305	0.855624760640217	-3.15653747779831	0.0015965436898292	0.0616583951735585
HDX	13.9066117881173	-2.4263516813819	0.745005656720466	-3.25682316569617	0.00112666598356179	0.0616583951735585
HLA-F-AS1	25.3136037788406	-2.87039823708523	0.901769042499561	-3.1830747140409	0.00145720007516681	0.0616583951735585
HPGDS	13.9320450285079	-2.39860074407789	0.73037018462105	-3.28408907507964	0.00102312579814669	0.0616583951735585
HRCT1	50.5858278142817	-4.23467026479679	1.33430104276727	-3.17369928454401	0.00150509538995295	0.0616583951735585
HS3ST2	10.6308918517414	-2.49277714816533	0.78726140900064	-3.16639062916814	0.0015434337463028	0.0616583951735585
HSD17B13	36.5245801884912	-5.0097642300595	1.55206076689449	-3.2278144882713	0.00124739841011665	0.0616583951735585
HSD52	46.0742961335333	-4.48587990247871	1.36990705843695	-3.27458704212902	0.00105816534522461	0.0616583951735585
HUNK	26.3594596362779	-2.26463204869925	0.72209839663869	-3.13618207607292	0.00171162903185639	0.0616583951735585
IER5L	47.9063324586216	-3.05444161211597	0.967228002853086	-3.15793339637202	0.00158891855864956	0.0616583951735585
ISLR2	72.625443545444	-2.80771614879095	0.896067853876695	-3.13337448346552	0.00172808810339576	0.0616583951735585
ITGB4	167.023713561232	-5.2407058441219	1.66009204380939	-3.15687667058275	0.00159468777536797	0.0616583951735585
ITIH6	51.1520420913826	-3.78716786032439	1.17096728561065	-3.23422174715105	0.00121974711457296	0.0616583951735585
IZUMO1	9.4692277431225	-2.03504077479394	0.615168540940103	-3.30810280331303	0.000939303221928833	0.0616583951735585
KCNK2	25.7715305285209	-2.97055916859132	0.937230646075506	-3.16950708027958	0.00152697737854541	0.0616583951735585
KIAA1524	30.6880242730188	-3.27045416130214	0.988539693964198	-3.30836908347818	0.00093841047742137	0.0616583951735585
KIAA1656	31.6589023831269	-3.10821399430075	0.966907482183733	-3.2145929694131	0.00130629606090885	0.0616583951735585
KIF18B	23.9508261427813	-3.12579317968443	0.956806323835617	-3.26690271773481	0.00108731036972973	0.0616583951735585
KRT18	11.2719563122292	-2.08354248862088	0.664915604595197	-3.13354427873496	0.00172708858505441	0.0616583951735585
LAX1	10.6087596517842	-2.3627135937051	0.715914791050206	-3.30027207600941	0.000965911366082938	0.0616583951735585
LEMD1-AS1	28.7547425561228	-3.43393044521929	1.0721681155874	-3.20279105048556	0.00136102692566041	0.0616583951735585
LINC00092	14.7878494913538	-2.22600682905483	0.70156869699361	-3.17289930208375	0.00150924861224753	0.0616583951735585
LINC00167	14.1738181501793	-2.49379459024087	0.772352738692162	-3.2288285718565	0.00124298379915722	0.0616583951735585
LINC00471	20.2227499808913	-2.33248833147073	0.734195419263029	-3.17693119607316	0.00148842343091763	0.0616583951735585
LINC00514	35.5385711541884	-3.48009231073646	1.06889805542441	-3.25577569635924	0.00113083049294228	0.0616583951735585
LINC00638	9.86352651958774	-2.06915912813969	0.635833674398369	-3.25424590023098	0.00113693820161674	0.0616583951735585
LINC00672	26.9787528336755	-2.59208432661133	0.822478738992339	-3.15155177115827	0.00162405369035252	0.0616583951735585
LOC100128338	27.4831459449712	-3.21109699273518	1.01530518733603	-3.16269140824592	0.0015631793599419	0.0616583951735585
LOC100128573	17.6293421283148	-2.78901869346178	0.848345306466835	-3.28759842507693	0.00101045860780557	0.0616583951735585
LOC100129794	22.2732953295418	-3.26056699764691	1.00326232616434	-3.24996455325167	0.00115419393937919	0.0616583951735585
LOC100131094	49.2905297450597	-3.99137294977186	1.27050339990699	-3.14156809817593	0.00168045724811378	0.0616583951735585
LOC100133091	31.0088678253506	-3.07560656042556	0.972531920466724	-3.1624736378314	0.00156434898814256	0.0616583951735585
LOC100270746	15.8491588136508	-2.23834699120699	0.697301810604605	-3.21001172973609	0.00132729555856674	0.0616583951735585
LOC100287042	49.9933257160785	-4.12778943129336	1.30953609533622	-3.15210053849913	0.0016210044903289	0.0616583951735585
LOC100505817	15.4561038891293	-2.22051482140319	0.695569874455756	-3.19236773033136	0.00141111557005621	0.0616583951735585
LOC100506207	13.9318897322077	-2.28039790783611	0.719406439684067	-3.16983249251642	0.00152526839596796	0.0616583951735585
LOC100506810	10.6714205795748	-2.4455012250078	0.770396993496561	-3.17433900398355	0.0015017817749394	0.0616583951735585
LOC100507173	27.9076162661738	-3.44608848820948	1.04325953845323	-3.30319384696809	0.000955902842393262	0.0616583951735585
LOC158435	10.1195371868185	-2.37983843810341	0.728223865471533	-3.26800390778519	0.00108308870178004	0.0616583951735585
LOC158572	14.4615848480863	-2.35989477846908	0.726927775861483	-3.24639511218616	0.00116876506543175	0.0616583951735585
LOC283688	3.91906110271845	-2.23745918436837	0.702230247783452	-3.18621875293861	0.00144145561560316	0.0616583951735585
LOC284276	16.2144841232591	-2.54577879422282	0.810694173443234	-3.14024557918089	0.00168806262084169	0.0616583951735585
LOC284865	27.0710506433675	-2.90516564243815	0.919293071617873	-3.16021705387741	0.00157651645552204	0.0616583951735585
LOC285696	23.3658743738323	-2.67278985641537	0.816823650696283	-3.27217491087214	0.00106723528358915	0.0616583951735585
LOC285972	13.6984961264128	-2.27083178704131	0.707476219933604	-3.20976412077062	0.00132843937357567	0.0616583951735585
LOC388948	4.35924874487195	-2.49302717576725	0.786179527599278	-3.17106600750607	0.00151880627177749	0.0616583951735585
LOC399715	17.4522318389896	-2.5834316147268	0.790961470240121	-3.26619147951988	0.00109004515054827	0.0616583951735585
LOC400891	17.3132716517	-2.12375786084408	0.671659783637308	-3.16195477618606	0.00156713900230263	0.0616583951735585
LOC400958	33.5211512568331	-3.02511671409486	0.96453881319323	-3.13633487083824	0.00171073744670582	0.0616583951735585
LOC440600	16.095922667887	-2.66533714668523	0.815463417691059	-3.26849382677642	0.00108121536077894	0.0616583951735585
LOC441204	21.7842464872088	-2.20057716617792	0.700807285560146	-3.14006034400603	0.0016891303718576	0.0616583951735585
LOC441242	9.38633909074773	-2.2751176447299	0.705087430725451	-3.22671706456187	0.00125219213407398	0.0616583951735585
LOC653712	6.32582966201778	-2.03573177156007	0.64460343893108	-3.15811497210726	0.00158792917872783	0.0616583951735585
LOC728558	38.8192932501266	-3.67863340207833	1.15046904005041	-3.19750751564523	0.00138620799030479	0.0616583951735585
LOH12CR2	31.9348115521089	-2.91667780631065	0.908674415931392	-3.20981614005392	0.00132819899812728	0.0616583951735585
LRRC34	19.3752543213733	-2.7879316845645	0.888426693504166	-3.13805483890656	0.00170073054562339	0.0616583951735585
MAEL	7.70596561755611	-2.22867205959215	0.699266411138394	-3.18715731814418	0.00143678602689121	0.0616583951735585
MAP3K14-AS1	11.5227236944133	-2.04449623174352	0.648424726542633	-3.15302015492942	0.001615906495702	0.0616583951735585
MAPK8IP1	40.3659400694107	-3.35625289926827	1.03223680098052	-3.25143697267929	0.00114823230908861	0.0616583951735585
MIR4691	7.95827828964239	-2.10225536184596	0.670154124458822	-3.13697295162305	0.00170701874421309	0.0616583951735585
MIR5187	0.609445107215343	-2.83142661712614	0.879417004346361	-3.21966325774044	0.00128341258721547	0.0616583951735585
MMP28	104.819718785625	-4.10060665965972	1.30389044343617	-3.14490123023934	0.00166142911867101	0.0616583951735585
MPO	28.7638007433582	-3.25518692706584	0.991373346930221	-3.28351265156109	0.00102522042912447	0.0616583951735585
MRAP2	20.3993109901616	-2.42192967742716	0.756674085440136	-3.20075673797972	0.00137067198128507	0.0616583951735585
MST1L	12.5333355342656	-2.61736048580121	0.79696888496609	-3.28414387961028	0.00102292685357023	0.0616583951735585
MYH15	15.0997047296872	-2.52513687091131	0.7634111685825	-3.30770229049698	0.00094064748350733	0.0616583951735585
NAALADL2	23.9280502789422	-2.79733045684622	0.889010168451837	-3.14656744783653	0.00165199154580695	0.0616583951735585
NAP1L2	49.7098483367527	-4.03113434554018	1.28648923380845	-3.13343807286022	0.00172771371521256	0.0616583951735585
NCMAP	30.2764668153867	-3.24681515897528	0.988339837631835	-3.28512019383433	0.00101938875408903	0.0616583951735585
NFKBIE	40.0626910073172	-3.44407462354801	1.05768571591872	-3.25623630130662	0.00112899747835219	0.0616583951735585
NHS	16.9491608866705	-2.19608261912242	0.68303471560442	-3.21518448323537	0.00130360714239465	0.0616583951735585
NHSL1	33.0585243357883	-2.39769979146892	0.747251371540425	-3.20869239293087	0.00133340065231908	0.0616583951735585
NIM1	24.5789996446364	-2.5092790596916	0.785816033947667	-3.19321438007042	0.00140698449102794	0.0616583951735585
NMB	17.9710838803812	-2.34244173991718	0.72883644186879	-3.21394706048312	0.00130923809574666	0.0616583951735585
NMUR1	20.355464539868	-2.92610825466992	0.930211148368794	-3.14563877223048	0.00165724552677711	0.0616583951735585
NRXN3	31.5558260426152	-3.73864773998007	1.15199406687085	-3.24537065554107	0.00117297837670871	0.0616583951735585
OAZ3	24.2369403424744	-2.91593733423382	0.893470701618131	-3.26360710983905	0.00110003594938725	0.0616583951735585
OPN4	49.1263607330971	-4.3276273420415	1.31769747954448	-3.28423436275944	0.00102259847127168	0.0616583951735585
OR7E14P	20.3718284004031	-2.71487434447332	0.829482922165564	-3.2729719587059	0.00106423035093768	0.0616583951735585
OSCP1	50.0097322378832	-3.78730351822941	1.20350768755266	-3.14688768289541	0.00165018337309268	0.0616583951735585
OSR1	35.8578373466665	-3.27920857165427	1.04435021335611	-3.13995107169678	0.00168976054147987	0.0616583951735585
OTUD7A	13.5588312954243	-2.07376474693738	0.642560763725067	-3.22734418907762	0.00124945067420053	0.0616583951735585
PACRG	22.6327520632097	-2.63946123237241	0.820361555268469	-3.21743652590915	0.00129341642823113	0.0616583951735585
PARD6G-AS1	3.36775346407784	-2.48290036237357	0.764748319740502	-3.24668952945994	0.00116755679707919	0.0616583951735585
PCDH7	19.4163087469608	-2.24705348971368	0.716520509097316	-3.13606304520796	0.0017123238946472	0.0616583951735585
PCDHB12	18.0487534281305	-2.55055774094996	0.787246844407623	-3.23984498517637	0.00119594697210696	0.0616583951735585
PCDHB15	24.2683566632905	-2.6010787897586	0.819493509509538	-3.17400779820127	0.00150349651273431	0.0616583951735585
PCDHB19P	9.37517163585738	-2.24981412979371	0.703314412084782	-3.19887391916904	0.00137965491248948	0.0616583951735585
PCED1B	17.9028051360068	-2.49419350502396	0.758172186980395	-3.28974545341434	0.00100278053201996	0.0616583951735585
PCNXL2	21.6291850397359	-2.32397344372839	0.726331050233797	-3.19960635440318	0.0013761540301042	0.0616583951735585
PCYT1B	13.2194671453429	-1.92183557232885	0.594449374882005	-3.23296760587951	0.00122511454008271	0.0616583951735585
PITX1	179.02201360458	-4.04817311515147	1.25513690923252	-3.22528409878951	0.00125847716723319	0.0616583951735585
PLAUR	21.5993405836688	-2.61154695059839	0.80411471482563	-3.2477293381762	0.00116329872466757	0.0616583951735585
PLEKHG4B	51.3978941096009	-4.41213155350523	1.39941460751939	-3.1528408591691	0.00161689928185042	0.0616583951735585
PLLP	46.4388854060674	-4.12565213500363	1.28513911310205	-3.21027668751376	0.00132607260824211	0.0616583951735585
PMS2CL	26.4543972531929	-2.75435981444785	0.843843539972497	-3.26406458540599	0.00109826126962838	0.0616583951735585
PNMAL2	38.311089776574	-3.03118912698014	0.961508373452306	-3.15253533996446	0.00161859227862019	0.0616583951735585
POMZP3	56.2748065042489	-3.58390531553234	1.12697515383773	-3.18011031860636	0.00147218994918366	0.0616583951735585
PPAN	36.5271044439038	-3.22127535503076	1.01872878008152	-3.16205394214249	0.00156660541488162	0.0616583951735585
PPP1R32	37.8359078671395	-3.37330105280743	1.02865679241722	-3.27932608589555	0.00104055324362938	0.0616583951735585
PREX2	27.822912711474	-2.91051356093833	0.92335385005961	-3.15211071113251	0.00162094801634314	0.0616583951735585
PRH1-PRR4	37.762126392699	-3.72758017090636	1.1407354146187	-3.26769917295181	0.00108425545380287	0.0616583951735585
PRR22	12.5872275958206	-2.01012629126287	0.637699008408804	-3.15215527193396	0.00162070065571361	0.0616583951735585
PVRL1	55.7750934626227	-3.3702408732323	1.06997292830164	-3.14983751839578	0.00163361288924543	0.0616583951735585
PVT1	12.8036807097053	-2.39320853764825	0.759202263117945	-3.1522673915903	0.00162007842406296	0.0616583951735585
RADIL	90.7322897199307	-4.83958638191608	1.51238384762673	-3.19997227523322	0.0013744080782748	0.0616583951735585
RARRES1	17.64838249245	-2.34790000411666	0.734057039584853	-3.19852528823172	0.00138132417679414	0.0616583951735585
RBPMS2	62.4927951770877	-3.81953986167446	1.20425852109106	-3.1716942789111	0.00151552459325331	0.0616583951735585
REEP6	25.6353957845383	-3.38086523082901	1.07895102126939	-3.13347423949922	0.00172750081420487	0.0616583951735585
RGS10	147.602482775366	-5.02471478579529	1.53258154172485	-3.2785953954138	0.00104325096383329	0.0616583951735585
RGS19	24.3247063194558	-2.71509957872049	0.83712015049537	-3.24338098552975	0.0011812014750625	0.0616583951735585
RNF138P1	23.3349604123872	-2.58265865226303	0.813965875113111	-3.17293234425108	0.00150907686033614	0.0616583951735585
ROS1	13.623821139877	-2.3616116845485	0.726253046047222	-3.25177525574874	0.00114686667267022	0.0616583951735585
RPL19P12	21.0249162155404	-2.5587910458635	0.816015699057705	-3.13571301240683	0.00171436877380344	0.0616583951735585
RPLP0P2	99.5741367587787	-4.91259752738007	1.54134618982791	-3.18721229520058	0.00143651293553607	0.0616583951735585
RPSAP9	19.4546271713156	-2.66339459867747	0.807764519574902	-3.29724137930584	0.000976395491649453	0.0616583951735585
SAP25	40.3001902232322	-3.49393776739252	1.06811909631325	-3.27111253740553	0.00107125271834415	0.0616583951735585
SCARA3	62.1391216721101	-3.90451628639659	1.21672934203974	-3.20902615848074	0.00133185374359977	0.0616583951735585
SCARNA16	8.51394038050618	-2.26375643134637	0.686073973285361	-3.29958068589318	0.000968293879567963	0.0616583951735585
SCNN1A	9.49475462433541	-2.11186877460819	0.670544137445311	-3.14948510720584	0.00163558444735341	0.0616583951735585
SCUBE3	17.4342179891533	-2.50438689485052	0.786517154493718	-3.18414783522756	0.00145180845789759	0.0616583951735585
SERP2	14.3936425478824	-2.34350070870969	0.747999874863533	-3.13302286198543	0.00173015965312317	0.0616583951735585
SESN2	122.376634899598	-4.54989417401657	1.39295974687783	-3.26635007523703	0.00108943478389618	0.0616583951735585
SFXN2	31.4647769580394	-2.68366319949684	0.854582928629594	-3.14031922425639	0.00168763828109482	0.0616583951735585
SGK110	14.6915709235915	-2.37152414928978	0.736268211618787	-3.22100575831687	0.00127741581455252	0.0616583951735585
SH3BP1	23.7675494077374	-2.81670836748043	0.873546390103048	-3.22445195743773	0.00126214032055401	0.0616583951735585
SHANK2-AS1	13.2868685677622	-2.28209108144884	0.692722601648307	-3.29437941828185	0.000986392553775099	0.0616583951735585
SIGLEC8	9.39942591057777	-1.88480283645479	0.589487655777203	-3.19735760025339	0.00138692870801426	0.0616583951735585
SKA1	27.891642839275	-3.10558260881003	0.975495376164058	-3.18359541694818	0.00145458163882243	0.0616583951735585
SLC16A9	48.0930239891585	-3.369401884142	1.05219672956516	-3.20225466347387	0.00136356394111134	0.0616583951735585
SLC22A18	19.8901663168539	-2.76448558318645	0.86454261853549	-3.19762788313364	0.00138562957403324	0.0616583951735585
SLC25A14	54.8273081751203	-4.02411841636456	1.28164859540586	-3.13979856162542	0.00169064042333097	0.0616583951735585
SLC26A1	44.5018082010431	-3.80217050461967	1.21113398954158	-3.13934753499802	0.00169324501428152	0.0616583951735585
SLC2A1	35.589382351506	-3.66267318065996	1.15317992274649	-3.1761506668766	0.00149243416737722	0.0616583951735585
SLC39A4	30.3567688187209	-3.39543209938483	1.0632883240431	-3.19333150059794	0.00140641390072158	0.0616583951735585
SLC44A4	8.08550317731023	-1.98984062386938	0.63361447559405	-3.14045953890776	0.00168683006569238	0.0616583951735585
SLC52A3	15.6996468027912	-2.25659138760317	0.69069404598249	-3.26713600722189	0.00108641473173547	0.0616583951735585
SLCO4C1	7.66125091426115	-2.26461803029284	0.713485678979523	-3.17402030203586	0.00150343174440781	0.0616583951735585
SNORA5C	6.11140983489223	-1.97275604242316	0.621887916301643	-3.17220513650612	0.00151286102374374	0.0616583951735585
SNORA70	51.8337194895762	-3.74703716897675	1.14474366514445	-3.27325433899993	0.00106316763423138	0.0616583951735585
SNORD116-12	27.0426220847463	-3.12350764615886	0.995924032192396	-3.13629106758561	0.00171099300294055	0.0616583951735585
SNORD18C	9.35022254157389	-2.37810628473931	0.739281720272292	-3.21677950303357	0.00129638189860876	0.0616583951735585
SNORD76	9.88442930773243	-2.20949461418602	0.690159659128772	-3.20142532957546	0.00136749513071172	0.0616583951735585
SNORD97	10.246307397336	-2.34367218267765	0.738360203260711	-3.17415832046153	0.00150271699668069	0.0616583951735585
SOX18	294.016371312207	-5.89003004702163	1.8531083175868	-3.1784596675341	0.00148059815595995	0.0616583951735585
SOX5	9.33030811570334	-1.71588210002179	0.526681092965614	-3.25791474753739	0.0011223411830347	0.0616583951735585
SSR4P1	44.0005574490589	-3.44153027400006	1.09109154689156	-3.15420853896698	0.00160934041466629	0.0616583951735585
SSTR5-AS1	13.3023645701182	-2.61206539267063	0.796947437474237	-3.27758804388536	0.00104698073288332	0.0616583951735585
SSUH2	11.4005795199512	-1.80119300867283	0.566599293669221	-3.17895385468724	0.00147807620018577	0.0616583951735585
STATH	0.301902627261219	-2.90506007528883	0.884467626904625	-3.28452957114517	0.00102152777652929	0.0616583951735585
TCTEX1D2	15.1387799251934	-2.38436031952069	0.761199878160788	-3.13237086332934	0.00173400689496766	0.0616583951735585
TFAP2E	12.9514282888493	-2.25368843648608	0.705527280606579	-3.19433209520752	0.00140154787287819	0.0616583951735585
THAP7-AS1	28.2721550369546	-2.49327559268121	0.762744308167623	-3.26882228550604	0.00107996108649677	0.0616583951735585
TMEM105	14.2525442448954	-2.4505548507582	0.76130007873294	-3.21890791714714	0.00128679800657968	0.0616583951735585
TMEM37	33.4360259349064	-2.91587501700509	0.896313376277698	-3.25318699260569	0.00114118373241156	0.0616583951735585
TMEM61	5.01084769781131	-2.24778625605388	0.690602868702267	-3.25481743259735	0.00113465280014029	0.0616583951735585
TMEM72-AS1	8.29505604484258	-2.11765423511198	0.646729640286847	-3.27440417633051	0.00105885043900516	0.0616583951735585
TMPRSS5	82.4677517871737	-4.79757054205277	1.51773515392091	-3.16100640461463	0.00157225041386394	0.0616583951735585
TNFRSF10A	29.3203971962401	-3.02060145135035	0.938578404165733	-3.21827290926777	0.00128965047316322	0.0616583951735585
TNFRSF4	53.2345430781327	-3.34368852826289	1.01663098014471	-3.28898941067776	0.00100547806524266	0.0616583951735585
TPH1	6.61034360094134	-2.57625350807526	0.812785610208948	-3.16965934893085	0.00152617748275172	0.0616583951735585
TRIM62	57.9925592607441	-3.75946396430587	1.19483923053727	-3.14641825295224	0.00165283458100072	0.0616583951735585
TSKU	78.1325376972758	-4.44392750996866	1.40860894285243	-3.15483408828125	0.00160589399263402	0.0616583951735585
TUBA3FP	32.2044394854022	-2.97680001430763	0.926008752293708	-3.21465645646884	0.00130600721483092	0.0616583951735585
UQCRHL	22.0550859516358	-2.29472112003833	0.723397162926784	-3.17214558978106	0.00151317127328946	0.0616583951735585
VN1R2	10.4562707128992	-2.09345170855929	0.662129510871175	-3.16169521851533	0.00156853641007825	0.0616583951735585
WNT4	81.3628657723551	-4.38592500725675	1.35499598940582	-3.23685460440369	0.00120854970255184	0.0616583951735585
XKR9	40.729989957915	-3.36106427823197	1.02815469669689	-3.26902584701497	0.00107918442866534	0.0616583951735585
XRCC2	20.8538253271802	-2.92836752083884	0.907777839378258	-3.22586363514282	0.00125593180292513	0.0616583951735585
YDJC	36.6017073566324	-3.30402767466119	1.03017700017491	-3.20724271081591	0.00134013877353229	0.0616583951735585
ZC3H12A	123.306217403361	-4.67194341348238	1.47590589148994	-3.16547514338194	0.00154829889986843	0.0616583951735585
ZFP37	40.5245695994337	-3.32572136499542	1.03566790086182	-3.2111851320563	0.00132188744243299	0.0616583951735585
ZFPM1	54.2632765804763	-2.97906147990692	0.909543588982667	-3.275336680938	0.00105536116068406	0.0616583951735585
ZGLP1	25.6746178072278	-3.04300226595691	0.956811023232234	-3.18035870414331	0.00147092852041659	0.0616583951735585
ZNF324B	48.1183726703319	-3.68536080436489	1.16664862387736	-3.15892954308434	0.00158349767470129	0.0616583951735585
ZNF484	39.1705513919704	-3.17218980221304	1.00585363878396	-3.15372901175572	0.00161198694601357	0.0616583951735585
ZNF613	54.3240811764699	-3.84794904215028	1.17560885408649	-3.27315418625385	0.0010635444390532	0.0616583951735585
FKBP1B	11.4718538145277	-2.19637145759961	0.701340775198923	-3.13167512180744	0.001738120924735	0.0617018468040287
AAED1	105.188850767185	-4.26175666743713	1.39846286677682	-3.04745786869524	0.00230785875849714	0.0617508541480258
ACOT6	31.9491530887545	-2.90927263405538	0.934589720243218	-3.11288747462177	0.00185266640210117	0.0617508541480258
ACOT7	34.3297484275397	-2.96535744115862	0.990709098781031	-2.99316665689979	0.00276098936016678	0.0617508541480258
ADAT3	19.0262752360283	-2.28731725823898	0.754836516091086	-3.03021543006933	0.00244379358370843	0.0617508541480258
ADM2	24.8938864807229	-2.86550973410415	0.956446595827201	-2.9959955387011	0.00273550435828231	0.0617508541480258
ADRA1A	15.6263700929017	-2.39922817771016	0.798097921649596	-3.00618271596444	0.00264549979516714	0.0617508541480258
ADRB1	4.81607965876144	-1.90389838099754	0.633693959920591	-3.00444457642632	0.00266066229391397	0.0617508541480258
AGAP7	9.65260661531177	-3.61728509281797	1.20763984583695	-2.99533433356617	0.00274144174280175	0.0617508541480258
AKAP3	23.6562123133815	-2.20220346894403	0.730297557679446	-3.01548792788193	0.00256566152066059	0.0617508541480258
AMDHD1	20.3637780300454	-3.44731310171333	1.13365316427783	-3.04088870418261	0.00235881004193114	0.0617508541480258
AMPH	68.6657868185424	-3.35448625873627	1.10775678847141	-3.02817937443211	0.00246032002023936	0.0617508541480258
ANGPTL7	25.4357500564006	-4.64486485346885	1.49105727016095	-3.11514852341484	0.00183852310932153	0.0617508541480258
AOX1	90.0169631398262	-4.62185502940931	1.50350130969896	-3.07406119275993	0.00211166114236909	0.0617508541480258
AP3B2	8.43406875083762	-2.20489463951497	0.716054486605347	-3.07922746209981	0.00207538159995218	0.0617508541480258
AP4B1-AS1	25.9859562618655	-3.0078694764769	1.00016482418474	-3.007373788544	0.00263515523389081	0.0617508541480258
APOB	13.4630483851899	-2.39084105170525	0.779009707344592	-3.06907735444646	0.00214720986038457	0.0617508541480258
ARHGEF28	37.204833180416	-2.72762393471665	0.907687151974482	-3.00502648823802	0.00265557721849542	0.0617508541480258
ARHGEF33	6.28877973224235	-2.01629982018898	0.652420088937821	-3.09049315675065	0.00199824409300544	0.0617508541480258
ARHGEF39	60.5855332452198	-4.3817850095763	1.45087693485295	-3.02009419566685	0.00252696082462599	0.0617508541480258
ARSI	33.8341998338819	-3.52735082481177	1.14503684641063	-3.08055660904627	0.00206614074491018	0.0617508541480258
ASB3	17.7409141650676	-2.50599799346047	0.823631706092536	-3.04261962588763	0.00234528578611507	0.0617508541480258
ATF3	259.183490572419	-4.6067007143384	1.49074198308553	-3.09020659953742	0.0020001731199564	0.0617508541480258
AURKC	37.0422253785963	-3.74951265844451	1.24544693364499	-3.01057600862286	0.00260752676448806	0.0617508541480258
B4GALNT3	50.0430906413232	-4.93701060524696	1.58895008365575	-3.10708980478998	0.00188938992445994	0.0617508541480258
BAIAP2	76.1447448795577	-4.22112992535698	1.36053967662369	-3.10254085043085	0.0019186706556693	0.0617508541480258
BAMBI	46.8705488971342	-3.60564600211752	1.18022519688275	-3.05504916488893	0.00225023631005722	0.0617508541480258
BDKRB2	23.6636971821961	-2.15035912911822	0.71778249515851	-2.99583668259192	0.00273692975589822	0.0617508541480258
BEAN1	10.2329427710884	-2.0039518141775	0.650753989829656	-3.07943069961363	0.00207396614615876	0.0617508541480258
BMP2	68.689209752566	-3.90353520389713	1.29589965036187	-3.01222027709253	0.00259344330484435	0.0617508541480258
BOK	100.44405401689	-3.56752019987992	1.16771591681643	-3.05512680653197	0.00224965383489271	0.0617508541480258
BRAF	64.3315085766957	-3.85088729312339	1.27808568013675	-3.01301184495812	0.00258668821203096	0.0617508541480258
C10orf35	28.082566976385	-3.14759955811787	1.03571456982763	-3.0390608086567	0.00237316947572036	0.0617508541480258
C11orf75	43.5807711301255	-3.23895566302851	1.06558655807563	-3.03959883735566	0.00236893458398827	0.0617508541480258
C12orf45	38.2189477069255	-3.25565231174334	1.04820203920336	-3.10593968527066	0.00189675399866006	0.0617508541480258
C12orf60	22.9077944771657	-2.12614679965851	0.688450151790989	-3.08830899975456	0.00201299044977392	0.0617508541480258
C12orf68	22.2578407832343	-2.19359661966493	0.720412775114513	-3.04491632497251	0.00232745053479314	0.0617508541480258
C14orf105	36.3674939297431	-3.5180329704288	1.17720851083324	-2.988453564559	0.00280393104210101	0.0617508541480258
C17orf72	32.493537096099	-2.92154018513409	0.935833814674952	-3.12185789754652	0.00179713660574057	0.0617508541480258
C19orf38	58.6899994812609	-3.91571596945304	1.25866740284113	-3.11100133412073	0.00186454096931292	0.0617508541480258
C1orf229	40.6204329840995	-3.54704116861867	1.16647026232125	-3.04083291550026	0.00235924712257533	0.0617508541480258
C1orf56	79.2615917930336	-4.25853597088012	1.40336738443701	-3.03451257176576	0.00240924714064319	0.0617508541480258
C20orf203	10.2155180051761	-1.98551915456168	0.636494494533392	-3.11946006071466	0.00181182821891547	0.0617508541480258
C3orf70	46.3331280898945	-3.60096820536211	1.20442637073469	-2.98977861400156	0.00279179709848047	0.0617508541480258
C4orf33	66.0683576435244	-4.07783783470025	1.32310270437965	-3.08202667956317	0.00205596409406993	0.0617508541480258
C5orf27	15.4579299817261	-2.1578965955552	0.715676603127691	-3.01518393381122	0.0025682345694304	0.0617508541480258
CABP1	29.5988585644958	-3.07796320493185	1.01375293083777	-3.03620646737681	0.00239575250599026	0.0617508541480258
CAMK1D	45.1330249121514	-3.86237564803624	1.24985420289865	-3.09026095930122	0.00199980705318006	0.0617508541480258
CATSPER2P1	17.0029130480333	-1.99074148280598	0.639627639941039	-3.11234436802869	0.00185607849351791	0.0617508541480258
CBR3-AS1	36.8131967779089	-3.32864272173996	1.06957619954144	-3.11211367938727	0.00185752955137538	0.0617508541480258
CCBE1	29.4694040117051	-2.98328801136997	0.958786160009694	-3.11152594374099	0.00186123118694624	0.0617508541480258
CCDC27	6.24060717981436	-2.08770350416608	0.681679866749509	-3.06258642215882	0.00219433102513961	0.0617508541480258
CCNB1	37.209606088811	-3.0419586003846	0.998230660038236	-3.04735039922344	0.00230868413097804	0.0617508541480258
CCT6P1	38.6777556462835	-3.58932965220795	1.1603894806354	-3.09321112618371	0.00198003216438268	0.0617508541480258
CDC20	17.3510978802722	-3.01298843814181	0.994497234878807	-3.02965994521743	0.00244829228564409	0.0617508541480258
CDHR5	16.1658145042776	-2.74952847253946	0.887189180764819	-3.09914562998748	0.00194079596904882	0.0617508541480258
CENPW	13.3086938945798	-1.87345667338749	0.601850929158759	-3.11282509110043	0.00185305803619444	0.0617508541480258
CES1	45.1172774166382	-2.58546778293338	0.863755887056904	-2.99328528080185	0.00275991635229155	0.0617508541480258
CHMP4C	13.210768415901	-2.21472688915431	0.712213367038136	-3.10963959910587	0.0018731574568807	0.0617508541480258
CHST1	76.463630729989	-3.84253100517535	1.24416678687196	-3.08843721414242	0.00201212205755621	0.0617508541480258
CKS2	24.7470524057142	-2.95061225954026	0.94555429402263	-3.12051066574675	0.0018053775991497	0.0617508541480258
CLEC4A	23.5901899914611	-2.87635847121951	0.94632284638337	-3.0395107570448	0.00236962740124674	0.0617508541480258
CREB3L1	83.9437192295334	-4.39886537243984	1.41783490218526	-3.1025229846296	0.00191878647136733	0.0617508541480258
CRTAC1	11.660464175218	-2.31694466907151	0.773637355224268	-2.99487176184746	0.00274560246721803	0.0617508541480258
CRX	35.4636894045703	-3.59365857456133	1.18607460324765	-3.02987566272926	0.00244654435617597	0.0617508541480258
CRYGS	22.2349188916919	-2.54827778388271	0.848274395808168	-3.00407249879906	0.00266391838206491	0.0617508541480258
CTNNA2	14.4015218069349	-2.38930711451262	0.766692847786801	-3.11638111847501	0.00183085483944484	0.0617508541480258
CYP1A2	17.5197367017577	-2.45709997810496	0.793783636342911	-3.0954278541508	0.00196529177433414	0.0617508541480258
CYP26B1	51.5116945377847	-4.03048834458769	1.3283953482726	-3.0341030249984	0.00241252027452575	0.0617508541480258
CYP2D6	19.3619933932916	-2.59012063147959	0.852090512804504	-3.03972476228454	0.00236794441271644	0.0617508541480258
CYS1	31.9941852555371	-2.82711941409914	0.940015203615852	-3.00752520089502	0.00263384285775304	0.0617508541480258
DACT3	23.4126261857881	-2.26875830550299	0.730169986377635	-3.10716456144448	0.00188891217689123	0.0617508541480258
DCLK3	68.308829064089	-3.48250512771772	1.13515398084757	-3.0678702506223	0.00215590203069058	0.0617508541480258
DGKG	59.3635340789521	-3.70875571927606	1.24069214746688	-2.98926347430202	0.00279650870446626	0.0617508541480258
DIRAS3	22.7053824563034	-2.50078310898161	0.812542197136487	-3.07772706180026	0.00208585863301567	0.0617508541480258
DIRC3	31.9432046704995	-3.39966457961757	1.13317762792238	-3.00011621818785	0.00269876612003759	0.0617508541480258
DKFZp779M0652	52.1107676657305	-3.01230566126763	0.968798044716025	-3.10932260618941	0.00187516849637128	0.0617508541480258
DLG2	38.6319250407069	-3.125616338544	1.01008319530692	-3.09441475025656	0.00197201598227841	0.0617508541480258
DPP6	27.9306198655693	-3.01814386703289	0.982215548457213	-3.07279178360956	0.00212066398936828	0.0617508541480258
DPY19L2P3	20.1469368697942	-2.50292762847999	0.816929315044919	-3.0638239837707	0.00218527441942044	0.0617508541480258
DSG3	22.8633632279631	-2.50806544595951	0.80715808662	-3.10727909133899	0.00188818046556862	0.0617508541480258
DYNC2H1	51.0297031178587	-4.06469569763067	1.34293989711652	-3.02671452859368	0.00247227319772562	0.0617508541480258
E2F1	49.0176549683907	-2.95477316279519	0.964743647725622	-3.06275472221149	0.00219309736983523	0.0617508541480258
EFCAB11	20.4292427973872	-2.3048079082444	0.750020551093215	-3.0729930065049	0.00211923454180324	0.0617508541480258
ELL3	35.9366775038025	-2.74227807094445	0.907367483935286	-3.02223533407996	0.00250915394520579	0.0617508541480258
ELMOD1	88.0426845135392	-4.23139032424459	1.3637864467383	-3.10267808744146	0.00191778122584521	0.0617508541480258
EMR2	24.0651440326486	-2.93131404492679	0.962799750252706	-3.04457291784445	0.00233010937625898	0.0617508541480258
EPS8L2	22.7387488839337	-2.63970595437437	0.860658683833305	-3.06707641944346	0.00216163585860246	0.0617508541480258
EVA1B	75.3836073990215	-4.00210893684714	1.30486433109107	-3.0670689982772	0.00216168952744647	0.0617508541480258
EXOC3L2	33.4597033135747	-3.06250096929841	1.00072954308852	-3.06026837165884	0.00221138739065796	0.0617508541480258
FAM153C	22.4489026953837	-3.04940032169556	0.987784860501581	-3.08710979853156	0.0020211292718266	0.0617508541480258
FAM41C	27.3313229473596	-3.28795868900866	1.09070829137893	-3.01451700238919	0.00257388784062356	0.0617508541480258
FAM46B	29.5235068978164	-2.45279680292366	0.79440819961689	-3.08757739925966	0.00201795214186028	0.0617508541480258
FAM71E1	54.7646471256752	-3.77301086661863	1.24975254962312	-3.01900633669955	0.00253605227030379	0.0617508541480258
FAM86B1	11.9783406677218	-1.91449799441628	0.628060194795362	-3.04827150372119	0.0023016187521617	0.0617508541480258
FAM86C1	21.5034760975912	-2.62044433772751	0.864049453943206	-3.03274809765664	0.00242337800232715	0.0617508541480258
FAM91A2	12.0295932907474	-1.85394911866728	0.618005041382127	-2.9998931958889	0.00270074289419882	0.0617508541480258
FBXW9	37.4107344526991	-3.16422306290295	1.01333913289687	-3.12257067765386	0.00179279054102876	0.0617508541480258
FGB	25.3994733108671	-3.24951199345125	1.06373383635869	-3.05481679944937	0.0022519803639141	0.0617508541480258
FLJ34503	7.51614693749643	-2.97850629260323	0.975901213800413	-3.05205716570856	0.00227278812055318	0.0617508541480258
FLJ38576	19.8036639676675	-2.22378473133162	0.721382243574599	-3.08267184441954	0.00205151243797213	0.0617508541480258
FNDC4	36.5457174924029	-2.90411808903106	0.954103219304344	-3.04381961015551	0.00233595163304262	0.0617508541480258
FOXE3	0.684775314703571	3.46237944890416	1.134158708887	3.05281740709987	0.002267038360311	0.0617508541480258
FRMPD4	18.188780329398	-3.0612693144403	0.98105055219886	-3.12039915535339	0.00180606126023608	0.0617508541480258
FUT6	17.0727712704579	-2.25748723339165	0.735129955145894	-3.0708682425322	0.00213437313549835	0.0617508541480258
FXYD7	19.7195313970535	-3.14123497094942	1.03635393820643	-3.0310445641629	0.00243709275177707	0.0617508541480258
GAL3ST1	18.2398043506829	-2.55942269830575	0.826370296692065	-3.09718622335658	0.00195367101396701	0.0617508541480258
GBP7	9.26110340323889	-2.17538341303182	0.718166597200493	-3.02907907651477	0.00245300466848848	0.0617508541480258
GCNT1	29.0075852914018	-2.7779067473318	0.91165657387814	-3.04709780736262	0.00231062511736225	0.0617508541480258
GDF11	39.3242228070997	-2.98309107708265	0.99820836256659	-2.98844528752749	0.00280400698891899	0.0617508541480258
GGT1	27.0365235715849	-3.00002952392687	0.976909894194388	-3.07093780271399	0.00213387596474077	0.0617508541480258
GLIS3	28.1268743280161	-3.09514432057859	1.00526002502794	-3.07894897192649	0.00207732259222883	0.0617508541480258
GP6	26.881482390833	-2.89969560967983	0.938718452171523	-3.08899393952682	0.00200835535904057	0.0617508541480258
GPR153	38.8796941417785	-2.7777776091714	0.903722974948605	-3.07370475928131	0.00211418547833322	0.0617508541480258
GPR75	12.7601253066566	-2.16462492859667	0.713126870908308	-3.03539947364427	0.00240217287076311	0.0617508541480258
GSG2	20.5201348110047	-2.73488391841279	0.876790480164071	-3.11919891956516	0.00181343488536128	0.0617508541480258
GSTO2	17.8667342213721	-2.32289132009217	0.770052296352488	-3.01653709896721	0.00255679928586649	0.0617508541480258
HCST	15.0407481106959	-2.60026716939961	0.856913943450985	-3.03445543076093	0.00240970357246198	0.0617508541480258
HJURP	17.3221125171283	-2.17405927467988	0.703165522040837	-3.09181722728666	0.00198935295481507	0.0617508541480258
HLA-L	85.7395035938343	-3.38411295458838	1.10752572825089	-3.05556148111601	0.00224639541473783	0.0617508541480258
HOXB6	31.5084660458082	-2.20672894428453	0.70508413756623	-3.12973846199632	0.0017496200105248	0.0617508541480258
HOXD3	22.2157297691929	-2.35983172157252	0.755516492202858	-3.12346817829478	0.00178733191234242	0.0617508541480258
HPSE	30.1196248112296	-2.94888527097965	0.970595041761705	-3.03822412447852	0.00237976889423311	0.0617508541480258
HRK	3.03377137490693	-1.98691904789594	0.659229817402788	-3.01400057376644	0.00257827318343675	0.0617508541480258
HSD11B2	26.5898521293392	-2.52806120826058	0.845558925436371	-2.98981080112887	0.00279150294716029	0.0617508541480258
HTRA4	7.23025533485078	-1.91471680461332	0.637080922523591	-3.00545305458023	0.00265185528395234	0.0617508541480258
ID4	46.6919414369677	-3.0603904546155	0.998646351484586	-3.06453876296241	0.00218005921256195	0.0617508541480258
IGFLR1	56.2433286810624	-3.74388103224789	1.21431662429699	-3.08311766250861	0.00204844144889679	0.0617508541480258
IL11	11.3858664902251	-2.04488284943873	0.68094619505454	-3.00300209368957	0.00267330592272267	0.0617508541480258
IRX5	22.3642474624048	-2.16637374641626	0.707396313248393	-3.06246117748082	0.00219524949323423	0.0617508541480258
ISM1	37.5773499145696	-3.33045246950065	1.09435952529005	-3.04328914998747	0.00234007364747363	0.0617508541480258
ITGB3BP	66.8148441835907	-3.99418350218696	1.30186106634172	-3.06805665016988	0.00215455769326922	0.0617508541480258
ITGB8	18.315911633377	-2.27164684101176	0.750091538642728	-3.02849282251903	0.0024577691548434	0.0617508541480258
KCNJ14	33.6856880693573	-3.66364579366257	1.19647494883206	-3.06203301392882	0.00219839204560667	0.0617508541480258
KCNQ1	32.343469063174	-2.93336300298462	0.964635580944634	-3.04090276258738	0.00235869991199381	0.0617508541480258
KCTD1	48.8637666200896	-3.43877831042856	1.14983326218608	-2.99067562534301	0.00278361009213284	0.0617508541480258
KGFLP1	56.5082641523768	-3.42787162319431	1.11682278967019	-3.06930665715247	0.00214556232268089	0.0617508541480258
KHDC1	15.0293933093081	-2.25129406115974	0.746041521057124	-3.01765250005081	0.00254740832244997	0.0617508541480258
KIF19	7.91292330751722	-2.34799061091999	0.7842819585941	-2.99380928655938	0.00275518103497019	0.0617508541480258
KIF9-AS1	33.809867464389	-3.52923767054826	1.13366062472961	-3.11313420750589	0.00185111819627071	0.0617508541480258
KLB	44.6016139449884	-3.93622895601146	1.31406119367062	-2.99546853295029	0.00274023572915322	0.0617508541480258
KRTCAP3	27.1652915085821	-2.85473784924749	0.938607236194961	-3.04146158175849	0.00235432607704495	0.0617508541480258
LAMC2	36.5967366899962	-3.34644237306777	1.10167033399779	-3.03760777593426	0.00238464113885783	0.0617508541480258
LARS2-AS1	8.93801700165403	-1.84905002929349	0.610453948764069	-3.02897545840615	0.00245384615749098	0.0617508541480258
LCN6	13.8720998775365	-2.07574951470044	0.687915031091454	-3.01745044210915	0.0025491071778276	0.0617508541480258
LINC00087	24.940931341833	-2.91056036264887	0.947376609250983	-3.07223160697415	0.00212464803125434	0.0617508541480258
LINC00115	31.2277963115551	-2.89386817654538	0.9624178855976	-3.00687281465937	0.00263950171870265	0.0617508541480258
LINC00176	27.0553644838296	-3.02208511000695	0.987778426518977	-3.05947672967211	0.00221724011999175	0.0617508541480258
LINC00482	48.2494959355156	-3.63485879510358	1.1812299331046	-3.07718141340202	0.00208968081427226	0.0617508541480258
LINC00598	25.4608935974805	-3.04440431670232	0.989421461288695	-3.07695399363691	0.00209127574983344	0.0617508541480258
LINC00649	45.2043662123827	-3.76372722375012	1.21014642127055	-3.11014201058294	0.00186997415880875	0.0617508541480258
LINC00670	14.7685639387055	-2.42604748116359	0.805958980191224	-3.01013766307062	0.00261129306078409	0.0617508541480258
LMBRD2	55.9850135996439	-3.8150337705615	1.25868938832251	-3.03095728458146	0.0024377973284602	0.0617508541480258
LOC100129316	32.6662856619607	-3.4875226156041	1.12272526901617	-3.10630099085608	0.00189443776831158	0.0617508541480258
LOC100131655	67.6962379683929	-4.66670091460182	1.50493578564649	-3.10093025836121	0.00192913721123981	0.0617508541480258
LOC100134259	22.3905011580349	-2.83146987389932	0.93299793862834	-3.03480828485221	0.00240688630320825	0.0617508541480258
LOC100216479	29.4614121760485	-3.05475958013733	1.01601599193548	-3.0066058057985	0.00264182098266109	0.0617508541480258
LOC100271836	17.8973767618125	-2.10543670216407	0.696916084397975	-3.02107635237438	0.00251877837025755	0.0617508541480258
LOC100272217	17.1949165279682	-2.23900423463918	0.725031431570406	-3.08814781972905	0.0020140826052149	0.0617508541480258
LOC100288432	28.3253563796937	-3.08538336231415	1.00231462116039	-3.07825836037608	0.00208214313273129	0.0617508541480258
LOC100288748	15.270587717367	-2.19332899225187	0.711630360371824	-3.08211835018656	0.00205533102444494	0.0617508541480258
LOC100289511	28.6849457668492	-2.88812474397187	0.966302298559879	-2.98884184408561	0.00280037045069428	0.0617508541480258
LOC100506874	17.7489374476832	-2.4679200804627	0.810183466765878	-3.04612496020715	0.00231811471814479	0.0617508541480258
LOC100507373	27.7325600306229	-2.92465859217431	0.9742683280017	-3.00190256433052	0.0026829803551071	0.0617508541480258
LOC100507501	34.3583353773198	-3.2452859256559	1.04225914491369	-3.11370347911377	0.00184755065021342	0.0617508541480258
LOC153684	71.7463319676597	-4.20424980011714	1.4018819149249	-2.99900423520505	0.00270863541535081	0.0617508541480258
LOC283731	26.37594983326	-2.68663000287896	0.873061499570974	-3.07725172189952	0.00208918795400892	0.0617508541480258
LOC284412	71.1644618886193	-4.05072310200314	1.33772373512064	-3.02807148864548	0.0024611985635895	0.0617508541480258
LOC285074	66.654641341423	-3.80490676673772	1.22926865406056	-3.09526054713039	0.00196640077728288	0.0617508541480258
LOC339803	36.8796898599819	-2.94762536224786	0.950461530679733	-3.10125688110684	0.00192701039988125	0.0617508541480258
LOC388796	93.6201399921055	-4.5443196360052	1.48800344717571	-3.05397117502013	0.00225833778563183	0.0617508541480258
LOC401010	9.69653831485208	-2.0474330544554	0.676427050372823	-3.02683497551868	0.00247128834665645	0.0617508541480258
LOC441081	33.9795293585982	-3.69014758462446	1.19001578599019	-3.10092322141252	0.00192918305619917	0.0617508541480258
LOC441454	6.74561857873965	-1.92035203776187	0.639274498301277	-3.00395533196578	0.00266494447435564	0.0617508541480258
LOC441455	18.0444886560147	-2.58168853260286	0.862941685449164	-2.99173000462839	0.00277401483053593	0.0617508541480258
LOC642236	29.7674312752886	-3.32328148366719	1.11206848649066	-2.98837843535556	0.00280462046728085	0.0617508541480258
LOC644656	22.3503271428433	-2.87083002596879	0.955400476095452	-3.00484466754857	0.00265716511585127	0.0617508541480258
LOC645752	20.7451712941894	-2.61799779544947	0.865322999621733	-3.02545731084681	0.00248257447205432	0.0617508541480258
LOC728323	28.9481493133744	-3.99257502920353	1.29383002280558	-3.08585746104879	0.00202966094655631	0.0617508541480258
LOC728606	28.0112281272859	-3.17286484248532	1.05997181979483	-2.99334829778725	0.00275934648955055	0.0617508541480258
LOC729987	7.56651024276456	-1.83497544396646	0.587972171524664	-3.1208542390845	0.00180327267423559	0.0617508541480258
LTC4S	41.9072454748029	-3.229230444468	1.04992169575662	-3.07568693695854	0.00210018230307041	0.0617508541480258
LYL1	33.3954592023102	-2.5721703683445	0.852544565175219	-3.01705092427146	0.00255246927948897	0.0617508541480258
MACC1	25.6190710442993	-3.15380085634663	1.01297947905003	-3.11339066740451	0.00184951021506827	0.0617508541480258
MAGEE1	46.7116741303144	-3.28141032238799	1.08636961801022	-3.02052843524673	0.00252334013359852	0.0617508541480258
MAGOH2	22.5620426979704	-2.41652542014566	0.805056637117345	-3.00168374339286	0.00268490950869867	0.0617508541480258
MAPK4	45.2064818548408	-3.18914241883425	1.03619488158378	-3.07774384482558	0.00208574117227639	0.0617508541480258
MC1R	24.199647712695	-2.77616591044799	0.900258582636256	-3.08374278678739	0.00204414242375082	0.0617508541480258
MCF2L2	114.193136316988	-4.91697812457627	1.58425200232597	-3.10365908792114	0.00191143440330604	0.0617508541480258
MCM3AP-AS1	22.641409594422	-2.76418664288537	0.918730667747714	-3.00870183169332	0.00262366467965897	0.0617508541480258
MDH1B	22.7941045101094	-2.78478484363307	0.914100179940244	-3.04647663871493	0.0023154047094651	0.0617508541480258
MESTIT1	19.1123076182418	-2.77395436043285	0.922949635915422	-3.00553166986356	0.00265116985977494	0.0617508541480258
MIP	1.0449312497199	3.50216243458022	1.15878323842414	3.0222757099446	0.0025088192628457	0.0617508541480258
MIPEPP3	21.4485504946804	-4.02567378198706	1.29267170730274	-3.11422750203681	0.00184427225631214	0.0617508541480258
MIR30C2	5.21046685391157	-2.08730663105124	0.672261439800158	-3.10490310387538	0.00190341367891192	0.0617508541480258
MIR486	20.379197782725	-2.84023538187247	0.916494969226366	-3.09901906419626	0.00194162525953291	0.0617508541480258
MIS18A	51.2833210931295	-3.99038645380847	1.27784921202153	-3.12273656098733	0.00179178048018025	0.0617508541480258
MPP2	39.5495990973792	-3.30785764854759	1.08037359325237	-3.06177202886789	0.00220030959557629	0.0617508541480258
MRPL42P5	4.24435428318962	-2.08590136432584	0.673488792071469	-3.09715824358439	0.00195385543250399	0.0617508541480258
MS4A10	19.7979233651221	-2.40954112378736	0.7811095444068	-3.0847672276457	0.00203711516437059	0.0617508541480258
MSANTD1	10.4477350363278	-2.44047231366919	0.804912629833655	-3.03197169880854	0.00242961982318924	0.0617508541480258
MSTO2P	16.9638370198864	-2.20328725494068	0.712260071345426	-3.09337465847099	0.0019789412800904	0.0617508541480258
MTCP1	31.3808369486789	-2.83902442228505	0.934451583117143	-3.0381717721689	0.00238018238558335	0.0617508541480258
MTHFS	57.6665063014623	-3.56886558197311	1.18449239001876	-3.01299156672217	0.00258686106173893	0.0617508541480258
MYZAP	144.19943051431	-5.16319903161787	1.71773312459442	-3.00582142690936	0.00264864494902024	0.0617508541480258
N4BP2	46.4470076591836	-2.60033894310146	0.841253453158673	-3.0910291462554	0.00199464053719862	0.0617508541480258
NACAD	24.7132111307366	-2.07973571198507	0.669673811537088	-3.10559510638694	0.00189896542160805	0.0617508541480258
NAPA-AS1	21.0882314631389	-2.59090981072017	0.858930146508215	-3.01643832301488	0.00255763244032716	0.0617508541480258
NAT14	38.5583304213685	-3.59524106523408	1.17772857401712	-3.05269070017641	0.00226799572750077	0.0617508541480258
NCRUPAR	12.0073325797466	-1.85943968603926	0.605953742355978	-3.06861655612467	0.00215052419993047	0.0617508541480258
NDST3	14.0782868146979	-2.16328312567772	0.702468976834441	-3.07954258055095	0.00207318732597184	0.0617508541480258
NGFR	49.0750297899706	-3.55139148294589	1.16659843591211	-3.04422787963814	0.00233278364760245	0.0617508541480258
NLRP3	55.8690953306224	-4.45462293677386	1.48537810552265	-2.9989824949025	0.00270882869751717	0.0617508541480258
NODAL	63.2732324924047	-4.00563818443352	1.30555499133708	-3.06814972254148	0.00215388673111853	0.0617508541480258
NOVA2	41.6009897452326	-2.99918057871877	0.988214671357289	-3.03494844353957	0.00240576808048219	0.0617508541480258
NPR3	51.1897353124709	-3.08787080201879	1.03175996613618	-2.99281897279123	0.00276413651880478	0.0617508541480258
NR4A3	257.403692293413	-4.71335279580793	1.53224111950544	-3.07611689557663	0.00209715609195425	0.0617508541480258
NTRK3	27.2168189765849	-2.42896965312857	0.807491460800632	-3.00804376398016	0.00262935270518846	0.0617508541480258
OR5K2	6.10327874727834	-1.97420842348898	0.635896091827934	-3.1046085183728	0.00190531020463887	0.0617508541480258
OR7E37P	63.0051628143946	-3.98677449011518	1.31044831844908	-3.04229814635767	0.00234779222886615	0.0617508541480258
OSR2	45.170056044542	-3.4431147259801	1.15196657692161	-2.98890158356946	0.0027998229958186	0.0617508541480258
OVCA2	55.433519939368	-3.66398217367323	1.17770153125391	-3.11112966777936	0.00186373080811544	0.0617508541480258
P2RY11	19.2735812082288	-2.43170246573158	0.792179045706252	-3.0696374499071	0.00214318762199539	0.0617508541480258
PABPC4L	16.654895931388	-2.19218099816688	0.712138384998627	-3.07830759350391	0.00208179914100318	0.0617508541480258
PCDH11X	13.1007301267619	-2.21895215400034	0.72855449092963	-3.04569140898298	0.00232145962996347	0.0617508541480258
PCDH8	15.5162458828958	-2.77120857479549	0.898674372636212	-3.08366262483518	0.00204469324025512	0.0617508541480258
PCDHB10	16.69432643557	-2.17429219655743	0.723745929701823	-3.00422027582693	0.00266262473492985	0.0617508541480258
PCDHB11	8.69531285280515	-2.05766307403902	0.663545605696283	-3.10101228366939	0.00192860289901811	0.0617508541480258
PCDHB16	41.0158168203428	-3.42200823920854	1.11771116939179	-3.06162122462339	0.00220141830664355	0.0617508541480258
PCDHGA5	10.8483348237653	-1.9132170574558	0.620283869837967	-3.08442174702299	0.00203948254392671	0.0617508541480258
PCDHGB6	28.014377895557	-3.00414968683273	0.984473107760009	-3.05153047163282	0.00227677937614535	0.0617508541480258
PCDHGC5	18.9157066943898	-3.05676681316667	1.01674428256077	-3.0064263606852	0.00264338070616491	0.0617508541480258
PDE3B	12.8287912669465	-2.29279102201069	0.755283760455872	-3.03566837002667	0.00240003180936475	0.0617508541480258
PDE8B	21.2113896266412	-2.91425149442348	0.97026034352605	-3.00357683777193	0.00266826161805726	0.0617508541480258
PDZK1IP1	4.55829315822411	-2.27490268422586	0.738424855049989	-3.08075042256244	0.00206479641986988	0.0617508541480258
PEX5L	47.3842626675914	-3.17715982906884	1.04753901721	-3.03297517025269	0.00242155523912556	0.0617508541480258
PGR	80.7743197773592	-4.03493661244388	1.3351225854247	-3.02214692230704	0.00250988694796049	0.0617508541480258
PHLDB3	45.0552168755313	-3.12135789472995	1.04189695180799	-2.99584127711814	0.00273688852021523	0.0617508541480258
PHOSPHO2	25.6527714405668	-2.55695721311533	0.827290613381031	-3.09076057646221	0.00199644543499673	0.0617508541480258
PILRA	49.4404754518055	-3.20846278241511	1.06239714095205	-3.02002204141843	0.00252756290718378	0.0617508541480258
PITRM1-AS1	58.9331971363512	-3.94136719665826	1.27524185043086	-3.0906821285128	0.00199697291978587	0.0617508541480258
PKP3	5.13413234324446	-2.07809011484125	0.688248414738483	-3.01938961331407	0.0025328457464124	0.0617508541480258
PLP1	48.3546537913648	-3.49638923876326	1.13299758029928	-3.08596355328465	0.00202893690342335	0.0617508541480258
POLR2J3	26.9460279960198	-3.66566211174476	1.21040248121028	-3.02846546388394	0.0024579917051495	0.0617508541480258
POM121L10P	18.976174745885	-2.5858966502205	0.85165631800344	-3.03631476166664	0.00239489212345587	0.0617508541480258
POSTN	54.2922560650222	-3.54297332583983	1.14057885151092	-3.10629407265132	0.00189448209460611	0.0617508541480258
PPAPDC2	54.4488946428653	-4.16887485656545	1.36783087382537	-3.04779994101646	0.00230523341984736	0.0617508541480258
PPFIA3	46.7877957678497	-3.24173974208422	1.06501381090263	-3.04384760920307	0.00233573424740704	0.0617508541480258
PRDM16	36.4648420286232	-2.75039558706628	0.915483280988551	-3.00431001218981	0.0026618394587546	0.0617508541480258
PRG2	10.0079182945609	-2.03138541532524	0.665980968244479	-3.05021541483378	0.00228677284260055	0.0617508541480258
PRR5	19.4946838567836	-2.2307024826073	0.728906563920093	-3.0603407803196	0.00221085276981268	0.0617508541480258
PRRT3	39.7232014331245	-3.73056991283518	1.19680366307303	-3.11711104163585	0.00182632767838007	0.0617508541480258
PRRT3-AS1	29.5633103248575	-2.27333286424286	0.759648734594111	-2.99261061161054	0.00276602412746245	0.0617508541480258
PRRT4	82.8978813491142	-3.72096836293957	1.23195628588267	-3.02037369797873	0.00252462978888914	0.0617508541480258
PSD2	13.5055093926242	-2.35694732426176	0.769882332390665	-3.061438384932	0.002202763228688	0.0617508541480258
PTGDR	21.4397954923923	-2.75145105716184	0.888499882871194	-3.09673767009457	0.00195662941668377	0.0617508541480258
PTPRN2	75.6362995914519	-4.18493380953655	1.39120133940958	-3.00814389045415	0.00262848653291422	0.0617508541480258
PYGO1	65.540193933546	-4.31058966980574	1.42768534437277	-3.01928550768973	0.00253371633566153	0.0617508541480258
QPCT	24.9284557559441	-2.17820675851908	0.721715475328646	-3.01809623456834	0.00254368114095909	0.0617508541480258
RAD51AP1	22.1251425198134	-2.6612748151846	0.881082551051705	-3.02046024178775	0.00252390841660999	0.0617508541480258
RELN	19.6951259999985	-2.79867846767192	0.906106811282074	-3.08868494621732	0.00201044514939902	0.0617508541480258
RENBP	37.13915829227	-3.04343478543342	0.986373404466397	-3.08547936476434	0.00203224325257356	0.0617508541480258
RHBDL2	23.1012044877401	-2.61840328187229	0.854523885953181	-3.06416628594481	0.00218277547229811	0.0617508541480258
RHBG	38.3409248492077	-3.60054255193037	1.17257493718434	-3.0706289532132	0.00213608423055811	0.0617508541480258
RIMS4	39.8062218103118	-3.21889685092447	1.0647742351557	-3.023079207447	0.00250216742334307	0.0617508541480258
ROR1	36.3803263953069	-3.36789657917665	1.11765844827461	-3.01335044205664	0.00258380360325425	0.0617508541480258
RPL23AP64	21.6036800401996	-2.39177623935661	0.797622062444427	-2.99863350322416	0.00271193313352195	0.0617508541480258
RPP40	71.3408340626565	-3.67697678572422	1.2099831926	-3.03886600095922	0.00237470454003304	0.0617508541480258
RSPH4A	24.5142947428859	-3.15144124013564	1.0177005875803	-3.09662908579875	0.00195734619510023	0.0617508541480258
RTN4RL2	19.1773601018586	-1.97364187220698	0.644357952860452	-3.06295881574136	0.00219160219785551	0.0617508541480258
S100A9	32.8953188716032	-3.28444065152172	1.05345674898251	-3.11777455950995	0.00182222130687787	0.0617508541480258
SCAMP5	17.3953900289538	-2.69236970056874	0.879132481179143	-3.06253011714182	0.00219474388821154	0.0617508541480258
SCARNA12	31.2347311174878	-2.86085697624361	0.93638679607265	-3.05520858286605	0.00224904049025384	0.0617508541480258
SCHIP1	15.4507317416662	-2.03280740302525	0.673142938796527	-3.01987480795622	0.00252879188639604	0.0617508541480258
SEC14L4	21.4294332878452	-2.83228577265719	0.936813091305677	-3.02332001862795	0.00250017698704144	0.0617508541480258
SEPT5-GP1BB	27.0514240521335	-2.55531049683599	0.846945075911123	-3.01709115444948	0.00255213054299208	0.0617508541480258
SFTPB	23.5668938254979	-2.73659220583997	0.891002125789374	-3.07136439592163	0.00213082927686648	0.0617508541480258
SLC15A1	15.1661172549096	-2.24405182122363	0.741029487451454	-3.02828950699568	0.00245942347676962	0.0617508541480258
SLC25A35	35.4596220837009	-3.16391706229359	1.0292202935703	-3.07409121454277	0.00211144864812813	0.0617508541480258
SLC26A4	23.1122888138061	-2.02010378932467	0.667000450792056	-3.02863931639899	0.00245657780606955	0.0617508541480258
SLC2A3	110.022481795744	-4.38057275014834	1.45426055456601	-3.0122337681473	0.00259332803971306	0.0617508541480258
SLC2A9	14.7566330696503	-2.24623837194131	0.750022656928283	-2.99489402245631	0.00274540210619494	0.0617508541480258
SLC35G2	37.6536127453505	-2.8358372705592	0.916711155253376	-3.09349052240493	0.00197816871377159	0.0617508541480258
SLC39A11	71.7747736399597	-4.09363904818864	1.36035991050417	-3.00923234842423	0.0026190873363658	0.0617508541480258
SLPI	22.4791023273931	-3.40550250081655	1.11515269914351	-3.05384410891185	0.00225929449100382	0.0617508541480258
SNORD104	34.3868736867314	-3.37976755221779	1.08718347636422	-3.10873704916897	0.00187888855378644	0.0617508541480258
SNORD32A	4.61462348454066	-2.03552483441133	0.664109860821494	-3.06504232883007	0.00217639192349924	0.0617508541480258
SNORD45A	13.2593225723174	-2.10558152405937	0.681704915425366	-3.08869934250883	0.00201034773977794	0.0617508541480258
SNORD80	13.996126549353	-2.19818716302292	0.727646460495087	-3.02095493122757	0.00251978862846885	0.0617508541480258
SNX7	92.9971946929065	-4.17963235342596	1.33928608364919	-3.12079129653733	0.00180365812710007	0.0617508541480258
SOD3	122.476068958626	-4.33372528978365	1.42070248747203	-3.05041015131534	0.00228529045817275	0.0617508541480258
SORCS2	58.9983291893515	-3.427344503022	1.09693841779291	-3.12446391468172	0.00178129369014641	0.0617508541480258
SOX15	20.4121690889435	-2.74229748791219	0.879490337179043	-3.11805300409336	0.00182050060107473	0.0617508541480258
SOX9	108.595945808531	-4.61246789994418	1.48052311882451	-3.11543118867766	0.00183676197762219	0.0617508541480258
SPAG1	15.6036112113313	-1.90266507879159	0.636421891115682	-2.98962858655933	0.00279316854093384	0.0617508541480258
SPHK1	40.6576511258899	-3.05460976778369	0.998969732634989	-3.05776007820229	0.00222998038250324	0.0617508541480258
SPTY2D1-AS1	38.0483393038084	-3.37806699089126	1.10976428621907	-3.04394999266035	0.00233493949619534	0.0617508541480258
SRCRB4D	21.7454794867685	-2.24844594501194	0.741310307838772	-3.03306985109529	0.00242079558529888	0.0617508541480258
SSTR2	18.910972604723	-2.26404064579671	0.737140185204222	-3.07138410202051	0.00213068863422525	0.0617508541480258
STAC2	21.6027296065485	-2.4092626172635	0.799616190065721	-3.01302380716614	0.00258658625228738	0.0617508541480258
STC1	17.4609602426627	-2.02266260589542	0.654016879364918	-3.09267645792188	0.00198360266059866	0.0617508541480258
STEAP1B	15.7682652096231	-2.13596981099435	0.706194866586031	-3.02461815011528	0.00248947214785477	0.0617508541480258
TAS2R14	14.0015563186343	-2.54553530000365	0.844075650254686	-3.01576677307961	0.0025633034086676	0.0617508541480258
TCF7	23.3676971771993	-2.97913361479648	0.989175809110608	-3.01173318975025	0.00259760802990008	0.0617508541480258
TENM2	15.3145927426691	-3.09049495167605	1.03205605348065	-2.99450300325571	0.00274892349610271	0.0617508541480258
TEX22	8.30403733437397	-1.86423183425598	0.622169404064374	-2.99634122487819	0.00273240489933884	0.0617508541480258
THBS2	84.1737276434737	-3.99377774070458	1.28880059989661	-3.09883293119584	0.00194284544023514	0.0617508541480258
THOC3	32.258955586052	-2.90822421964469	0.937168970863124	-3.10320156776663	0.00191439203770731	0.0617508541480258
THPO	31.4613747701031	-2.71433967503207	0.874037819040963	-3.10551742258748	0.00189946430421278	0.0617508541480258
TIGD2	41.2667191342039	-3.37219550827547	1.11656376365796	-3.02015488773152	0.00252645448848295	0.0617508541480258
TINCR	25.971224578378	-2.96821905322222	0.985393065443196	-3.01221832922806	0.00259345994743302	0.0617508541480258
TLR2	27.6710210142244	-2.71895877370638	0.905085996014844	-3.0040888773864	0.00266377497483172	0.0617508541480258
TMED3	52.7121004161233	-3.77466264700852	1.20838820428716	-3.12371689297915	0.00178582192706739	0.0617508541480258
TMEFF2	17.3923103427281	-2.32725559775882	0.765823634624768	-3.03889236703841	0.00237449672490354	0.0617508541480258
TMEM194B	28.758379324474	-2.59205509223424	0.845103687442807	-3.06714445901605	0.00216114386279722	0.0617508541480258
TMEM200B	39.4111097634641	-3.21278931111652	1.04560335151696	-3.07266546769902	0.00212156176422825	0.0617508541480258
TMEM30B	50.2313116912985	-3.60449767856802	1.20045328584752	-3.00261386349843	0.00267671819784244	0.0617508541480258
TMEM56-RWDD3	12.6363164229017	-2.24802639393999	0.730906209415883	-3.07567012700102	0.00210030069921159	0.0617508541480258
TMEM59L	31.0521756141559	-3.25798080172497	1.06903913003364	-3.04757862476227	0.00230693166656243	0.0617508541480258
TMPRSS3	10.8912777995307	-2.90634780081016	0.946310531149498	-3.07124110441821	0.00213170940291844	0.0617508541480258
TOM1L1	33.2845725036607	-3.1661065450935	1.05103408804871	-3.01237284413061	0.00259214007267347	0.0617508541480258
TOR4A	97.2340658251392	-4.55837835301352	1.51125886381044	-3.01627898579876	0.00255897693966257	0.0617508541480258
TPGS1	85.3876549597077	-4.50559089383484	1.4707919992267	-3.06337734785323	0.00218853898910533	0.0617508541480258
TPPP2	19.3360891736249	-2.21552134291513	0.727107495853058	-3.04703411194494	0.00231111480664374	0.0617508541480258
TPX2	41.4047813173733	-3.22266776626765	1.07792698652291	-2.98969021701837	0.00279260508537078	0.0617508541480258
TRABD2B	45.1285952426762	-2.53324671611872	0.834559697548785	-3.03542900952347	0.00240193760873978	0.0617508541480258
TREML2	15.0926876936849	-2.15401550537189	0.707481858465465	-3.04462295336303	0.00232972180149971	0.0617508541480258
TRIM58	33.3395975592957	-3.07717072653567	1.01529502286585	-3.03081435172392	0.00243895157666292	0.0617508541480258
TRIM59	38.5842564720105	-3.63901693226922	1.19417745062395	-3.04729998909948	0.00230907137712708	0.0617508541480258
TRNP1	24.4710898486335	-2.7411278364648	0.899501399015307	-3.0473858511677	0.00230841182787971	0.0617508541480258
TSPAN11	19.3048819225242	-2.16721161533921	0.713911011467478	-3.03568873504892	0.00239986972602866	0.0617508541480258
TSPAN19	3.56880591546522	-2.07444748278205	0.691406185056057	-3.0003311043766	0.00269686271161208	0.0617508541480258
TTC25	26.9488491628867	-3.70370325504209	1.22520894460062	-3.02291561889419	0.00250352039909532	0.0617508541480258
TTC36	37.9474186063118	-3.55583421944925	1.16043922860799	-3.06421407669463	0.00218242678856735	0.0617508541480258
TTLL10	11.3153157874353	-1.92954094684956	0.62635492526573	-3.08058717033471	0.00206592871306693	0.0617508541480258
UBAP1L	57.8796795370516	-4.25567776877074	1.42389553324267	-2.98875701862705	0.00280114796234199	0.0617508541480258
UBXN8	62.3782696367765	-3.86928968649045	1.25779631915391	-3.07624503869851	0.00209625494617674	0.0617508541480258
UFSP1	53.5210369626328	-4.11781730690803	1.33982434042094	-3.07340088000963	0.00211633979956912	0.0617508541480258
UHRF1	30.644677944219	-2.44304533124669	0.795821703806036	-3.0698400402537	0.00214173445309068	0.0617508541480258
UPK3BL	72.1249040522591	-4.52131637389977	1.47080900594188	-3.07403364790005	0.00211185612219558	0.0617508541480258
USP6NL	43.7761489360392	-3.58028946386239	1.17333954331458	-3.05136691613444	0.00227802009565781	0.0617508541480258
VASN	82.4904907000124	-3.81100138633603	1.25555492248681	-3.03531236912183	0.00240286680691015	0.0617508541480258
VPS37D	18.170489610992	-2.13421158784588	0.699262907398699	-3.05208751281443	0.00227255834745346	0.0617508541480258
VSX1	6.72964284317258	-1.99535525115714	0.664613536408795	-3.00227898146483	0.002679664776606	0.0617508541480258
WDR88	11.0068206624029	-2.11260270859957	0.696621212565499	-3.03264194442102	0.00242423054908373	0.0617508541480258
WNT5B	32.4109310101826	-2.85983899861379	0.936937020932186	-3.05232788834457	0.00227073909595303	0.0617508541480258
WNT6	7.4564023104959	-2.31715993328857	0.743243348373287	-3.11763292380627	0.0018230971473084	0.0617508541480258
WNT7B	45.4316435340906	-3.77355380649411	1.25405796870228	-3.00907446120618	0.00262044883702484	0.0617508541480258
WTIP	76.5464406106528	-3.64715729786215	1.21446764857822	-3.00309135622665	0.00267252192901435	0.0617508541480258
XRCC4	30.6707430846664	-2.91442063407027	0.966274965924059	-3.01614006038455	0.00256014973011459	0.0617508541480258
YY2	30.5608992275628	-3.17046102192232	1.05842568423837	-2.99544981677551	0.00274040389727507	0.0617508541480258
ZBTB20	27.583603105471	-3.06682222684504	0.985693053961509	-3.11133594227884	0.00186242928958549	0.0617508541480258
ZBTB42	173.75186788859	-4.55672272020743	1.52232460141987	-2.9932661641002	0.00276008924591919	0.0617508541480258
ZDHHC15	31.9353136926022	-3.35069679273226	1.11834190430027	-2.99612916215346	0.00273430589560076	0.0617508541480258
ZMIZ1-AS1	7.31294119030868	-2.34982948803877	0.769550769080358	-3.05350807568798	0.0022618263400493	0.0617508541480258
ZNF230	39.9126661222136	-3.15456152360348	1.05137786066974	-3.00040702929961	0.00269619048086416	0.0617508541480258
ZNF280B	22.704676021001	-3.31302921403489	1.10551559639172	-2.9968181587381	0.00272813392654822	0.0617508541480258
ZNF385C	65.2677616989635	-4.10845314301164	1.36339084502232	-3.01340819326419	0.0025833118973754	0.0617508541480258
ZNF442	12.7561209964893	-2.24769997827292	0.72579052622121	-3.09689903225308	0.00195556469016412	0.0617508541480258
ZNF467	44.8356440672893	-2.79482924413547	0.932774593352408	-2.99625361159421	0.00273319014565699	0.0617508541480258
ZNF48	106.222251980049	-4.55445022477743	1.47851281844057	-3.0804266070423	0.00206704291179936	0.0617508541480258
ZNF492	24.8587676089623	-2.73930261826616	0.915077060354174	-2.99352124203172	0.0027577831065667	0.0617508541480258
ZNF653	51.4215241114363	-3.61383530860602	1.18748593305139	-3.0432657836374	0.00234025537201158	0.0617508541480258
ZNF716	24.2636535920906	-2.90696015873856	0.952513361263831	-3.05188386531554	0.00227410067225761	0.0617508541480258
ZNF8	18.5234655447727	-2.42116025598731	0.80922338094287	-2.9919553895814	0.00277196766300676	0.0617508541480258
ZNF845	27.4333884098223	-2.6262027095022	0.847832554471736	-3.09754879740201	0.00195128268328152	0.0617508541480258
ZNHIT2	101.646411705005	-4.50619730223828	1.49848258457584	-3.00717362258421	0.00263689110247347	0.0617508541480258
ZSCAN12P1	8.56946954994043	-2.08852975037808	0.681757786425214	-3.06344832719734	0.00218801988537539	0.0617508541480258
ZSCAN22	65.1896121522993	-4.03168329688446	1.29472592058836	-3.11392800033874	0.00184614534476365	0.0617508541480258
CCZ1B	63.169412406734	-3.94156008273813	1.31940713116918	-2.98737212314848	0.00281386985435601	0.061763285331981
FBXO5	26.7636031404996	-2.79349047024576	0.93507906978648	-2.98743770500995	0.00281326621977101	0.061763285331981
KIAA1549L	6.38580199352427	-1.97355151869108	0.660556538613627	-2.98771021604473	0.00281075921506847	0.061763285331981
IGFALS	7.69045194052994	-1.98989194358432	0.666211049533115	-2.9868792254029	0.00281841041534615	0.0617993691792499
C17orf49	10.2554097521242	-1.71689392786229	0.574875882669045	-2.98654714804013	0.00282147327441518	0.0618030105848541
CFB	62.307792136465	-3.89402122495065	1.30403881482627	-2.98612371094907	0.00282538318308463	0.0618251797037033
CKLF	20.2309446362339	-2.58360722421799	0.865635087326042	-2.98463782492781	0.0028391426450598	0.061836310173691
LINC00324	26.6857271558371	-3.07486770489043	1.03027758131008	-2.98450413817651	0.00284038359363568	0.061836310173691
LOC100996307	21.3316176944589	-2.48306006284039	0.831837911610091	-2.98502872757293	0.00283551692685653	0.061836310173691
PCDHB3	13.4021803109121	-1.87661749483422	0.628638588607868	-2.98520887651842	0.00283384742463582	0.061836310173691
TBXAS1	24.1620021697371	-2.42981809121341	0.813964663651865	-2.98516409829389	0.00283426231599723	0.061836310173691
CBLN3	31.4795989239061	-2.97919582720602	0.998333778644009	-2.98416811184384	0.00284350494850004	0.0618411601184998
ANKRD37	117.985500822348	-4.79986271357019	1.60962177856509	-2.98198171613277	0.00286389102049581	0.0620019574416441
CORO7	37.159927871084	-2.84453507572637	0.954088120206985	-2.98141756037091	0.00286917285125595	0.0620019574416441
FMN1	29.3283153412231	-2.68750813521757	0.901314442146205	-2.98176530802956	0.00286591606126544	0.0620019574416441
ITGA10	86.4431532296688	-4.05367383369645	1.35896823556598	-2.98290550699162	0.00285526132100702	0.0620019574416441
PODNL1	51.3497210156351	-3.88059815611338	1.30174748012734	-2.98106830653038	0.0028724471475302	0.0620019574416441
RASSF5	124.735649148275	-4.50965213026596	1.51198009075557	-2.9826134337605	0.00285798718709672	0.0620019574416441
RELB	108.649710400393	-4.86361007722795	1.6313525661435	-2.98133596511604	0.00286993751129143	0.0620019574416441
ZNF460	25.3130700167039	-2.65609151205367	0.891040631596035	-2.98088708625562	0.00287414745300145	0.0620019574416441
CCDC138	19.4348772321188	-2.58345071444977	0.867148907282614	-2.97924692374408	0.00288957817507287	0.0622021488032864
KIAA1549	55.3952359193958	-3.63016130303637	1.21859539119443	-2.9789717975859	0.00289217396826155	0.0622021488032864
SDF2L1	63.4857447442339	-3.98338765439553	1.33689796670851	-2.97957492163952	0.00288648632032905	0.0622021488032864
C8orf31	15.6248773906532	-2.55462515660579	0.857990250416473	-2.9774524306841	0.00290654744652331	0.0624483280680511
HECW1	47.9870980797907	-4.02591457956897	1.35314668782766	-2.97522405795647	0.00292774620209567	0.0625986369192324
LY6G5C	23.9897723223579	-3.08074834445399	1.03506679865647	-2.97637635411825	0.00291676672796099	0.0625986369192324
MT1M	12.3041539175068	-1.76464613810223	0.593008986887349	-2.97574940198579	0.00292273587380779	0.0625986369192324
SLC11A1	23.5248086318605	-2.44270223177763	0.821197580492371	-2.97456092151787	0.00293408188044211	0.0625986369192324
ST6GAL2	19.5155495629289	-2.5435158983905	0.85501664262091	-2.97481449085456	0.00293165777516879	0.0625986369192324
TEX12	13.742422004359	-1.90320922341626	0.639635945366133	-2.97545695673317	0.00292552402581527	0.0625986369192324
TMEM86A	77.0387915086986	-3.96410182353205	1.33243773648597	-2.97507471830283	0.00292917191928825	0.0625986369192324
EPPK1	4.49816896315966	-2.36886300164357	0.796533880117961	-2.97396389629122	0.0029397966255378	0.0626579031027463
ADAMTS7	115.906228353518	-4.26949363545209	1.44776875599423	-2.94901628300446	0.00318787179462256	0.0626726797930387
ADH1A	8.47240134045899	-1.98588738372958	0.672068901162447	-2.95488659019139	0.00312784006048906	0.0626726797930387
ALDH3B1	56.1806110891123	-4.08074483206332	1.38492322149802	-2.94654950449118	0.00321340977920579	0.0626726797930387
ALOX12	31.8701512019758	-3.13954031907482	1.05935231623506	-2.96364134099668	0.0030402240637386	0.0626726797930387
ALX4	83.5876833823803	-3.87813450510767	1.31049905644215	-2.9592806542237	0.00308358131771538	0.0626726797930387
ANKRD24	57.4977004798717	-3.90377668585994	1.32137884911138	-2.95432054817982	0.003133583371791	0.0626726797930387
C14orf37	27.2308561155365	-2.47687008274384	0.833404598337369	-2.97198994064247	0.00295876378042573	0.0626726797930387
C9orf66	20.9806473194634	-2.52007364866153	0.853257072293767	-2.95347525440012	0.00314217799420473	0.0626726797930387
CCDC152	25.7519454029565	-3.12401114202761	1.05622592318461	-2.95771110465501	0.00309932445381462	0.0626726797930387
CCDC62	26.6314009279427	-3.02301588671171	1.02048804034757	-2.96232367964068	0.00305326626402871	0.0626726797930387
CDH19	11.6672359702777	-2.94347250436012	0.994789393966463	-2.95889011504615	0.00308749173398344	0.0626726797930387
CDON	91.5187975141207	-3.9133395948248	1.3224362214055	-2.95918966183917	0.00308449200847249	0.0626726797930387
CETN4P	29.6124029514878	-2.51965013284182	0.855136004839477	-2.94649052148705	0.00321402269230995	0.0626726797930387
CHADL	38.5965348267367	-3.0477983020997	1.03395781478356	-2.94770082349802	0.00320146732977032	0.0626726797930387
CLCNKA	15.0425249787141	-2.25657892058456	0.762847949988355	-2.95809790223466	0.00309543794733807	0.0626726797930387
CPS1	48.2239896939631	-3.6662496751809	1.24184168740809	-2.95226816135712	0.0031544885090014	0.0626726797930387
CRHBP	27.5652628130971	-3.00398783552642	1.01180137933	-2.96895012884409	0.00298819089253624	0.0626726797930387
CYP4F12	33.8462207408057	-2.80073777477027	0.943323977109922	-2.96900942065624	0.00298761436984599	0.0626726797930387
DARC	152.183345656279	-4.75633215363831	1.61439657131501	-2.94619812637736	0.00321706264587343	0.0626726797930387
DGCR9	10.3026764571482	-2.17904477376892	0.733196775546479	-2.97197811889557	0.00295887770768668	0.0626726797930387
DNAH10	28.7140636646375	-2.65729670824121	0.899790467594176	-2.95323945289861	0.00314457936368617	0.0626726797930387
DNM1	84.863031819249	-3.79419569395726	1.28367979785709	-2.95571816296486	0.00311941996122557	0.0626726797930387
DSC3	18.0651285600692	-2.24875023021147	0.759282826909817	-2.96167666449614	0.00305968907568701	0.0626726797930387
ECEL1	34.1620447320285	-2.1741606019005	0.735596094370801	-2.95564456981	0.00312016429516318	0.0626726797930387
ENTPD3	46.4206586629796	-3.0622370913971	1.03602569871916	-2.95575398871181	0.00311905767199397	0.0626726797930387
ETV5	149.698311849539	-5.28935234311815	1.78246623504686	-2.96743480416003	0.00300295960829392	0.0626726797930387
FAM167B	26.832334785662	-2.37868653882135	0.80152388440689	-2.96770512407316	0.00300032013590057	0.0626726797930387
FAM45B	19.2326962981571	-2.32853568803596	0.787413941880786	-2.95719387756091	0.00310452845686477	0.0626726797930387
FAM83H	11.0403063462065	-2.22448621938594	0.753357587801157	-2.95276274561541	0.0031494391944489	0.0626726797930387
FER	27.1443955824474	-2.76591332946799	0.937079560171795	-2.9516312669982	0.00316100156658247	0.0626726797930387
FFAR4	15.7722358454311	-2.72067652712134	0.922399907665019	-2.94956287886944	0.00318223810861859	0.0626726797930387
FIGN	33.5410112010566	-3.11480417138235	1.04877045141315	-2.96995798001874	0.00297840486035774	0.0626726797930387
FLJ38109	17.9849018752732	-2.39827679042305	0.813614926550411	-2.94768042247127	0.00320167859390053	0.0626726797930387
GLI2	55.384245209404	-3.6763136327695	1.23824053125431	-2.96898182540145	0.00298788267910097	0.0626726797930387
HIATL2	24.1530792715299	-3.09309614902058	1.04067095172885	-2.97221340125047	0.00295661102279254	0.0626726797930387
ITPK1-AS1	5.62196673496194	-2.0698259904235	0.69712338866521	-2.96909560642718	0.00298677652527395	0.0626726797930387
JAK3	40.5058903508198	-3.47542468786851	1.17475122891746	-2.95843460497687	0.00309205840755674	0.0626726797930387
KLRAP1	33.5264604048575	-3.25513489278778	1.1036932266915	-2.94931128874061	0.00318483008431606	0.0626726797930387
KRT42P	70.1046113854628	-3.71233405936601	1.2588345706348	-2.94902455490555	0.00318778646961609	0.0626726797930387
L1CAM	31.1171109879855	-2.68937251228003	0.912971636691024	-2.94573500884145	0.0032218829165641	0.0626726797930387
LANCL3	9.18484909590315	-2.40170795424333	0.812139909296378	-2.9572588746736	0.00310387406074443	0.0626726797930387
LINC00264	8.59847175055719	-2.53184989398326	0.856710491121731	-2.95531561737757	0.00312349335704937	0.0626726797930387
LINC00671	16.0964915080386	-2.24338220007863	0.755430566889819	-2.96967358537642	0.00298116330956767	0.0626726797930387
LOC100499489	115.439536188408	-5.1148931268538	1.73194294864403	-2.953268830742	0.00314428009263824	0.0626726797930387
LOC100506385	29.8212937601953	-3.33821743462152	1.1274163354374	-2.96094471021338	0.00306696991673445	0.0626726797930387
LOC100507424	17.2137781184246	-2.84537589521839	0.963533736041806	-2.95306307271315	0.00314637668837771	0.0626726797930387
LOC392364	9.33187196307429	-2.1284983968923	0.721865786771989	-2.94860684062952	0.0031920978121234	0.0626726797930387
LOC401134	5.77614705092618	-1.95109114566787	0.661754054860492	-2.94836296254987	0.00319461740034946	0.0626726797930387
LOC553103	70.9584195182812	-4.31525488528705	1.45640179895761	-2.96295629981755	0.00304699824018718	0.0626726797930387
LOC653160	25.1104449434382	-2.60622326090414	0.882276231294299	-2.95397650810655	0.00313707884955258	0.0626726797930387
LRRC37A3	42.772391673653	-3.42937287840665	1.16309706080854	-2.94848383162682	0.00319336843393741	0.0626726797930387
LTK	8.84871805500346	-2.71428994178992	0.921448832056474	-2.94567625174825	0.00322249494881478	0.0626726797930387
MEF2BNB	121.718943306496	-4.94432594948247	1.6730837213003	-2.955217295187	0.00312448902494187	0.0626726797930387
MMP11	23.3073666119768	-2.47763099839306	0.836574529024948	-2.96163809969305	0.00306007229089253	0.0626726797930387
NCR3LG1	18.0428797380059	-2.27715969996348	0.768503581062978	-2.96310876888011	0.00304548932728064	0.0626726797930387
NLGN4X	20.9964011552457	-2.65024558052034	0.89765938779807	-2.95239554840652	0.00315318728280645	0.0626726797930387
NR2C2AP	60.3894923862181	-3.72315737311346	1.25230915434668	-2.97303374345753	0.00294872032165865	0.0626726797930387
NRL	49.456240802679	-3.54997210712331	1.20045154246561	-2.95719733912126	0.00310449360242763	0.0626726797930387
PAGE4	12.7427117465845	-2.18006368932884	0.735996892478085	-2.96205556247474	0.00305592632505939	0.0626726797930387
PALM2	25.9802478566798	-2.93140637370929	0.991666082821648	-2.95604178108863	0.0031161487521419	0.0626726797930387
PBOV1	10.2314422969646	-2.07124932407457	0.699997242998636	-2.9589392598202	0.00308699940538436	0.0626726797930387
PDE6A	52.5041106941035	-3.71129217047469	1.25228794489193	-2.96360927661487	0.0030405408325653	0.0626726797930387
PEX11G	33.3848784300598	-3.30368984141804	1.11552415717485	-2.96155831334473	0.00306086526008871	0.0626726797930387
PIM1	201.029568922221	-5.52529348665225	1.85989494556591	-2.97075568694073	0.00297068002692855	0.0626726797930387
PLA1A	31.832358178169	-4.03514167661691	1.36662772950806	-2.95262681232834	0.00315082623122175	0.0626726797930387
PLK3	86.5311714177944	-4.34590625884848	1.4645383555719	-2.96742399563268	0.0030030651895332	0.0626726797930387
POLR2J2	31.9359225028172	-2.88917725864751	0.97309842323485	-2.96904936814416	0.00298722599850587	0.0626726797930387
RAPGEF4	56.7521955810108	-3.4165583248865	1.15455619666474	-2.95919621301778	0.00308442643327878	0.0626726797930387
RNF222	20.9058438542096	-2.43778967438986	0.824285766114543	-2.95745695801704	0.00310188051744896	0.0626726797930387
RPGRIP1L	28.891366894446	-3.06766822862699	1.03806437193839	-2.95518111550126	0.00312485547437852	0.0626726797930387
SARM1	42.42024246696	-3.0423083420452	1.03113874494808	-2.95043548402246	0.00317326309481393	0.0626726797930387
SCARF2	73.7199936753964	-3.88472585870341	1.31530866141767	-2.9534709020439	0.00314222230284386	0.0626726797930387
SCO2	21.4950615198361	-2.41846502778898	0.819415370386149	-2.95145187067858	0.00316283833416088	0.0626726797930387
SEZ6L2	19.5568944900398	-2.07445973006061	0.703875634156476	-2.94719639293472	0.00320669472063761	0.0626726797930387
SGIP1	66.2280672001951	-3.54338963144275	1.20025135247746	-2.952206322558	0.00315512035301271	0.0626726797930387
SH3RF3-AS1	50.7616147265171	-3.63250587816914	1.23092826500565	-2.95102970777299	0.00316716453121829	0.0626726797930387
SLC13A3	50.9014793016469	-4.10874125523403	1.39185426228563	-2.95199099975227	0.0031573213352534	0.0626726797930387
SLFN12	20.8211053773133	-2.17298045720879	0.737578342760056	-2.94610122238322	0.00321807070863957	0.0626726797930387
SMIM2-IT1	7.87933829452293	-2.19568059051769	0.74401210711976	-2.95113556554566	0.0031660792265882	0.0626726797930387
SNRK-AS1	7.12219915948336	-1.88574199773044	0.635526460416787	-2.96721240606369	0.00300513274797048	0.0626726797930387
TAS1R3	44.7962970687358	-3.0813061096578	1.04215007165439	-2.95668176154928	0.00310968888362843	0.0626726797930387
TMEM100	54.4078763679569	-3.24680359171772	1.1003211452401	-2.95077814850976	0.00316974499791294	0.0626726797930387
TMEM178A	56.7727300502504	-3.73529592411618	1.25745483612154	-2.97052094183932	0.00297295135092198	0.0626726797930387
TMEM240	23.5162726286958	-2.25316955860831	0.764576432293534	-2.94695136214096	0.00320923676935662	0.0626726797930387
TTC39C	50.0652843386711	-3.70489300997667	1.25075691011108	-2.96212076065815	0.00305527928229031	0.0626726797930387
VANGL1	82.1310620108898	-4.02095112337667	1.35235016590202	-2.97330619299677	0.00294610394014513	0.0626726797930387
VWA8-AS1	3.4258959004049	-2.39735272829491	0.808488458494729	-2.96522814037245	0.00302458538747324	0.0626726797930387
WDR66	15.2500700752803	-2.02021472053678	0.684637442308303	-2.95078036299839	0.00316972227357908	0.0626726797930387
WFDC1	8.4207183901146	-1.9770782531182	0.665578711395276	-2.97046497922625	0.00297349306241399	0.0626726797930387
WISP1	29.7607013184476	-2.747629206962	0.930527465195198	-2.95276529681542	0.00314941316782304	0.0626726797930387
ZNF439	29.9487974164654	-2.57277518086065	0.868967065081193	-2.96072806927414	0.00306912789959465	0.0626726797930387
ZNF446	104.910669730503	-4.80078045214874	1.61786589747089	-2.96735375883347	0.00300375136812552	0.0626726797930387
ZNF570	35.1457487682881	-3.22269805145988	1.08536823743089	-2.96922089694475	0.00298555891095022	0.0626726797930387
ZNF575	57.6734267642102	-3.65551211204773	1.24052405469878	-2.94674826997639	0.00321134512142072	0.0626726797930387
ZNF628	122.079368942776	-5.12792072166063	1.73710843534948	-2.95198654114472	0.00315736692494299	0.0626726797930387
ZRANB2-AS1	24.7555600792017	-3.10128523208441	1.04826293916337	-2.95849935757492	0.00309140886113138	0.0626726797930387
UROC1	5.69255915410644	-2.29982404792814	0.78085415084407	-2.94526710966719	0.00322675963872301	0.0626984671148955
CCDC136	121.063829059104	-3.9274129284036	1.33368258371086	-2.94478834497179	0.00323175656909682	0.0627384225674982
ZDHHC8P1	18.9063907495497	-2.18012239170628	0.740411476519873	-2.94447406724896	0.00323504055950741	0.0627450821246279
C21orf49	9.77855091992593	-2.06129242830915	0.700195837092135	-2.94387986776608	0.00324125785401137	0.0627506920545796
HTR7P1	30.0826774989272	-3.07635639341653	1.0451747402479	-2.94338953569321	0.00324639654798695	0.0627506920545796
MPP6	60.7820904448788	-3.73203502094117	1.26788961335648	-2.94350153327731	0.00324522215648284	0.0627506920545796
SHBG	15.8234391504336	-2.08218740370899	0.707427427596577	-2.94332297912599	0.00324709463455617	0.0627506920545796
KTN1-AS1	9.66570337719174	-1.71361823466969	0.582446478799758	-2.94210420535279	0.00325990209702963	0.0628082895253338
PLSCR3	29.2120874550314	-2.52370096499585	0.857695471874946	-2.94242076325642	0.00325657113689629	0.0628082895253338
SCN5A	21.5396561971421	-3.22802928784148	1.0972528872364	-2.94191915591287	0.00326185070513569	0.0628082895253338
SLC9B1	3.6522958518235	-1.95914730431965	0.665895980610978	-2.94212213523511	0.00325971334810373	0.0628082895253338
PDLIM4	63.0449047310577	-3.28473691333457	1.11701808434565	-2.94063002145464	0.00327545502505848	0.0630133750763053
FLJ35024	18.3013483448205	-2.64979123815615	0.901508357748002	-2.93928638085554	0.00328968954767083	0.0632302040536551
BBC3	63.2953500553711	-3.74403826195508	1.27502010677907	-2.93645428966072	0.00331987743614692	0.063660859607551
PUSL1	83.7971806026518	-4.56193466038903	1.55360987649354	-2.93634504350939	0.00332104695304449	0.063660859607551
RSPH3	30.3324179718477	-2.78211117999033	0.94732472642615	-2.93680836399789	0.00331608952849688	0.063660859607551
CDC42EP2	135.315730253523	-5.05438557404816	1.72178016742492	-2.9355580170304	0.00332948343205989	0.06376528637612
FKBP9L	16.6785495665401	-2.3741686138743	0.808945516402794	-2.93489309939155	0.00333662617901866	0.0637922473064505
GDF9	18.5786506334887	-2.93982846764201	1.00215776385326	-2.93349867024776	0.00335165090004882	0.0637922473064505
HAPLN3	51.9917521519928	-3.75089764738863	1.27847708974798	-2.93387943942587	0.00334754207826051	0.0637922473064505
LOC100130093	25.4697284586123	-2.68122250602169	0.914107915293463	-2.93315752020473	0.00335533609790494	0.0637922473064505
LOX	71.4326309784971	-3.53639506733745	1.205165428572	-2.9343648461006	0.00334231078046413	0.0637922473064505
PART1	20.837623020179	-2.64912939579491	0.903346729530884	-2.93257207802217	0.00336166880762444	0.0637922473064505
PHYHIP	8.02947003236026	-1.69322894743312	0.577400631224767	-2.9325027647467	0.00336241928726062	0.0637922473064505
RCAN3	22.582076886416	-2.37451224378959	0.809717726442577	-2.93251853855516	0.00336224848518429	0.0637922473064505
SLC36A4	47.9346578957424	-3.37386567145918	1.14963190284581	-2.93473559937531	0.00333832013495441	0.0637922473064505
WDR76	33.8647751401523	-3.10201536065145	1.05785012374299	-2.93237698897799	0.00336378149612171	0.0637922473064505
ZNF749	44.2572340499916	-3.8562152500632	1.31455232408785	-2.93348174842639	0.00335183360736661	0.0637922473064505
C1RL-AS1	23.0139084736848	-2.5549536070189	0.871391067387823	-2.9320401627227	0.0033674319530719	0.0638047608514999
ZNF876P	12.556209797882	-2.03757520883522	0.695364252486799	-2.93022714577049	0.00338714311358099	0.0641212939913492
CRMP1	41.7079561903013	-3.31714282077942	1.13285985568835	-2.92811401527143	0.00341024965344743	0.064160208427073
FLJ20021	57.5376019332221	-3.73083500753908	1.27369765271784	-2.9291370676378	0.00339904497790404	0.064160208427073
LOC730091	30.7630932750535	-2.43711847712119	0.832100487290514	-2.92887519517857	0.00340190986172588	0.064160208427073
MANSC1	89.7364483037881	-4.34608559688171	1.4841777491912	-2.92827836776969	0.0034084473677546	0.064160208427073
MIR3074	22.0024265602345	-2.35464511033054	0.803968587535295	-2.9287775005602	0.00340297920343786	0.064160208427073
SRRM4	19.1697034176064	-2.72903919838189	0.931788900622073	-2.92881702771943	0.00340254651183935	0.064160208427073
TRPM3	6.94323727914594	-2.18268190709752	0.74540993498482	-2.92816315513955	0.00340971069589066	0.064160208427073
CAPN8	8.41362053197771	-2.99343428268132	1.02280716433219	-2.92668489923591	0.00342595791638234	0.0643120005570465
DDT	57.9463922978268	-2.981977973538	1.01893706986111	-2.92655754878411	0.00342736089211914	0.0643120005570465
TBC1D3P5	11.6759242604298	-2.17616726778315	0.743547778467233	-2.92673494670262	0.0034254067039196	0.0643120005570465
ZNF114	13.3444316781045	-2.1115436015765	0.721644281045088	-2.92601723181198	0.00343331919534463	0.0643671924715972
C9orf96	19.6217679788051	-2.70704992935968	0.925482522182282	-2.92501464314688	0.00344440014972438	0.0643674085655655
CCDC171	25.6160259869975	-2.94047001194169	1.00511863244138	-2.92549547589168	0.00343908176505186	0.0643674085655655
CTU1	36.4284135654378	-3.01871593978979	1.03245043859144	-2.92383617358735	0.00345746661430223	0.0643674085655655
FGD5P1	19.9868461535448	-2.5010323174076	0.85500275393301	-2.92517457505589	0.00344263034790256	0.0643674085655655
GPR146	132.731735561227	-4.55394486798248	1.55716336275062	-2.92451323792916	0.00344995405461655	0.0643674085655655
PDE9A	67.1301326141726	-3.46331365617639	1.1844900674823	-2.92388577266658	0.00345691576861977	0.0643674085655655
PTK6	18.62724604256	-2.27303958453858	0.777355732127758	-2.92406615220663	0.00345491315301209	0.0643674085655655
ZNF137P	34.7821523787818	-2.85559799493638	0.976474516162728	-2.92439582157052	0.00345125581532875	0.0643674085655655
MYH4	147.602316904959	-5.43109911385903	1.85773657245977	-2.92350336122623	0.00346116488406573	0.0643800809080579
LOC143666	73.7579589332232	-4.17721366864089	1.42940341292312	-2.92234762480279	0.00347403560921486	0.0645631966224731
FAM211B	48.957046226854	-3.60341715522465	1.23337282208415	-2.92159604192966	0.00348242888268216	0.0646628548407519
EMX2	38.7525284878341	-2.75200329329072	0.942387048327451	-2.92024736351691	0.0034975364816461	0.0647742541978469
PLEKHH2	88.6781846046549	-4.59667774527389	1.57401064888493	-2.9203600042543	0.00349627242603984	0.0647742541978469
PSIMCT-1	24.2217352899242	-2.74885885589915	0.941195583769883	-2.92060322349667	0.0034935444348622	0.0647742541978469
ANKS4B	23.2678797175588	-2.6954493967325	0.92319783196717	-2.91968774557126	0.00350382268819731	0.0647782123506842
EDN2	0.759817674760168	-2.57796132225263	0.882877308977677	-2.91995421791706	0.00350082811457875	0.0647782123506842
PRORSD1P	85.797793139124	-4.48014864608662	1.53471046146485	-2.91921424827612	0.0035091495264087	0.0648205239358698
C6orf164	16.1161948000765	-1.99007194774633	0.681994558514386	-2.91801734031628	0.00352264759798457	0.0648478145172656
DUOX2	1.69309846787813	-2.25088844874987	0.771608298663162	-2.9171387252439	0.00353258618626721	0.0648478145172656
FLJ14107	17.9419565893888	-2.26014448743007	0.774836537441832	-2.91693070501304	0.00353494297087321	0.0648478145172656
PCSK5	58.0806159643801	-3.68714805932079	1.26362662597315	-2.91790943901743	0.00352386676809391	0.0648478145172656
PGBD4	29.4146765151174	-2.88175496174492	0.987795033473039	-2.9173612582489	0.00353006656063113	0.0648478145172656
RNF24	25.1855602421036	-2.48618562255572	0.852229300166071	-2.91727311190926	0.00353106440022259	0.0648478145172656
SNX10	20.4178850493955	-2.62413669857487	0.899240815114291	-2.91816903155286	0.00352093429710245	0.0648478145172656
TUBB2B	50.3315393222772	-3.66592554527452	1.25660113170213	-2.91733427003112	0.00353037204705246	0.0648478145172656
GJC2	16.555520235146	-1.88566294966724	0.646706962107048	-2.91579194311366	0.00354787004995257	0.065029044257507
MEDAG	114.022800166782	-4.61832879178762	1.58440743533817	-2.91486185231257	0.00355846021425494	0.0651112767333869
SPATA18	34.3974138187713	-3.23499910343954	1.10977625914925	-2.91500117863349	0.00355687199313453	0.0651112767333869
PIPOX	22.7486564323168	-2.47756070634244	0.850135371373254	-2.91431316678465	0.00356472111481665	0.0651166065772386
RGS6	37.7116343024494	-3.0057452357183	1.0313776245025	-2.91430138128909	0.0035648557057518	0.0651166065772386
NPL	46.8089706845663	-3.13185219959588	1.07505086176805	-2.91321304970182	0.00357730444820804	0.0652322994893321
SLC2A13	49.1561498406242	-3.43782200980212	1.18001749016754	-2.91336530047027	0.00357556057137524	0.0652322994893321
DNAH17	37.851869710047	-3.02605638379137	1.0389412543515	-2.91263473378984	0.00358393551856075	0.0652416930789194
GLUD1P7	5.07939549817411	-1.93414231938636	0.664000984004385	-2.91286062216677	0.00358134411377918	0.0652416930789194
CFP	13.7667425338786	-2.13897821376084	0.734535962248174	-2.91201292202784	0.00359107779205388	0.0653159801308351
CHEK1	41.7634397620028	-3.76507899838206	1.29326114776515	-2.91130604587356	0.00359921285767863	0.0654081825541513
ARRDC3-AS1	42.3432463774984	-3.53469471994315	1.21555996455108	-2.90787359161549	0.00363895398750072	0.0655094536035599
C1orf101	30.7955862913757	-3.11622812958648	1.07182891580483	-2.9073932263215	0.00364454739986727	0.0655094536035599
C6orf141	27.829588992567	-2.47934220204207	0.851927359986285	-2.91027418356652	0.00361111811324236	0.0655094536035599
COL9A3	20.7307958106643	-2.67678286301334	0.919869899220096	-2.90995809872986	0.00361477214573018	0.0655094536035599
EPOR	53.1619900777985	-3.71568345697682	1.27701966272424	-2.90965250217856	0.00361830812755725	0.0655094536035599
EXO5	75.4970901383985	-4.21733365823449	1.45002107554896	-2.90846369707961	0.00363209343761189	0.0655094536035599
FGFR2	13.3305486887717	-1.86236688081498	0.640220865387443	-2.90894436826567	0.0036265138627949	0.0655094536035599
FUT1	98.0356438915765	-4.72457390892791	1.6248164069742	-2.90775861731124	0.00364029204651211	0.0655094536035599
LRG1	19.118257635323	-2.31299338355057	0.795453265924736	-2.90776778804428	0.00364018530205489	0.0655094536035599
PROM2	56.2061882259171	-3.5038111510565	1.20507147582384	-2.90755463169612	0.00364266711105841	0.0655094536035599
RASL11A	37.0612482165259	-2.99973347598599	1.0316484147476	-2.90770909265622	0.00364086854716258	0.0655094536035599
RFFL	69.5585807362335	-4.11527862627286	1.41513580603812	-2.90804501498283	0.0036369598107065	0.0655094536035599
YPEL4	9.76324442661612	-1.79562062960273	0.617607834436984	-2.90737994157672	0.00364470219955124	0.0655094536035599
ANKRD36	26.7799107913266	-2.85629406896337	0.984038261727775	-2.90262500967014	0.00370049437408066	0.0655187115942
C9orf172	31.5713702523783	-2.75135115794479	0.946880899097131	-2.90569929182039	0.00366433416267398	0.0655187115942
DAND5	23.6267823351819	-2.67881989966574	0.922164711479263	-2.9049256237192	0.0036734037935503	0.0655187115942
FLJ44511	25.3823842851789	-2.21678089514173	0.763593215592109	-2.90309139719476	0.00369498785473165	0.0655187115942
LOC100134868	20.383521951985	-2.14170720421967	0.737045726049916	-2.90579963837226	0.00366315930338412	0.0655187115942
LOC100288181	69.201221281889	-4.12576790831998	1.42132344354352	-2.90276497377259	0.00369884107038723	0.0655187115942
LOC100292680	11.5615238409385	-2.12482393545552	0.731786231748976	-2.90361289030702	0.00368883954033116	0.0655187115942
LOC283663	48.1405326396238	-3.76877600522206	1.2965620257269	-2.90674563224937	0.00365210041253398	0.0655187115942
LOC728024	24.1130400766934	-2.64694718080319	0.911315982364237	-2.90453282069758	0.00367801639054107	0.0655187115942
LPP-AS2	43.8098570247598	-3.58491727047682	1.23491081366978	-2.90297666098132	0.00369634182479133	0.0655187115942
MTMR7	29.2025267911917	-2.84735133627334	0.979691061090021	-2.90637676443156	0.00365640894802141	0.0655187115942
PCK2	37.2451154000773	-3.15722177201135	1.08692405527749	-2.90473079207482	0.00367569099963862	0.0655187115942
PIPSL	15.8254476335634	-2.92267648300915	1.00608686424191	-2.90499417782519	0.0036725993174832	0.0655187115942
PYCRL	46.5162874916125	-3.21959479582066	1.10872230524845	-2.90387843789178	0.0036857123552028	0.0655187115942
RAB43	16.6207197850552	-2.41385340472641	0.830887462085873	-2.90515083554954	0.0036707615548966	0.0655187115942
SLC28A1	66.6770678571554	-4.74982923908763	1.63496411215286	-2.90515810333795	0.00367067631626794	0.0655187115942
TESC	68.0369014142197	-3.93195157574969	1.35424775029955	-2.9034211612166	0.00369109891140243	0.0655187115942
ZNF556	41.9716721482963	-3.21094210084947	1.1058684993132	-2.90354784754574	0.003689605875298	0.0655187115942
FBXL14	75.3466637697277	-4.20741331363808	1.45012371599291	-2.90141680136391	0.00371479409803675	0.0656295253360767
MFAP2	18.8021101405792	-2.22675932526189	0.767642346165864	-2.9007770824315	0.00372238580112805	0.0656295253360767
MSC	54.4976495690111	-3.99059382258207	1.37553442039294	-2.90112247532278	0.00371828518819337	0.0656295253360767
PCDHB4	54.5457429980393	-3.79805918441314	1.30943202507444	-2.90053940310282	0.00372520999212509	0.0656295253360767
STAC	28.3887159553224	-2.80500712790708	0.966978065882017	-2.90079705722025	0.00372214854220914	0.0656295253360767
ZEB1-AS1	62.438044242783	-3.91867957937334	1.35081975373893	-2.90096407646309	0.00372016523916914	0.0656295253360767
ERVV-1	15.8231152025965	-2.31699700037887	0.799399903387721	-2.8984204158142	0.00375047478195089	0.0657569177194129
MFSD4	38.5816283100236	-2.86046673633125	0.986890775620545	-2.89846334264562	0.00374996142144709	0.0657569177194129
SLC12A8	18.114735340793	-2.45351002370021	0.846510218259519	-2.89838205230976	0.00375093362383527	0.0657569177194129
SNORD25	10.3775223669752	-2.0749119682861	0.715630282517178	-2.89941890243625	0.00373855043687983	0.0657569177194129
SYCE2	19.5016597951579	-2.00739972946954	0.692461941203552	-2.89893149359303	0.00374436696529162	0.0657569177194129
ZNF99	19.4205669158001	-2.45959296387923	0.84841162566254	-2.89905617683927	0.00374287826639463	0.0657569177194129
TICAM2	141.093508537464	-5.31317878404843	1.83334065651551	-2.89808594227479	0.0037544769279157	0.0657649961059783
INHBA-AS1	7.4855562876358	-2.02041288111948	0.697638840273275	-2.89607281659957	0.00377864709930958	0.0658198015989237
KRT8	34.8605198709613	-2.907819146196	1.00407190312114	-2.89602680560734	0.0037792011698468	0.0658198015989237
MSX1	50.3863758469776	-3.23466634633267	1.11657895532432	-2.89694367864306	0.00376817397441333	0.0658198015989237
SFRP1	41.6255666183811	-2.7533003866781	0.950638503395702	-2.89626432849421	0.00377634168044931	0.0658198015989237
SMIM17	45.6590227712001	-3.91108441945547	1.35035611811968	-2.89633554213943	0.00377548473718252	0.0658198015989237
SNORD89	8.08096381670168	-2.45269901834648	0.846471649571238	-2.89755601335124	0.00376082574440074	0.0658198015989237
TMEM234	32.0716756731488	-2.91645727842941	1.00690367782393	-2.8964610445483	0.00377397494491844	0.0658198015989237
EIF1B-AS1	19.7476437554122	-2.17985294637548	0.752857674959303	-2.89543829979992	0.00378629455045427	0.065835855121387
UG0898H09	13.4889145025545	-2.27835816310706	0.786829248926992	-2.89561955940769	0.00378410850306705	0.065835855121387
KCNIP3	32.2462835447156	-2.49901082241123	0.863231940987904	-2.8949471211078	0.00379222408846522	0.0658418290632958
ZNF165	11.8140931858769	-1.88860492323809	0.652390699932309	-2.89489859900525	0.003792810307888	0.0658418290632958
PHOSPHO1	67.0742464576149	-3.59985126562763	1.24382620895305	-2.8941754400381	0.00380155691265987	0.0659400136029255
C6orf195	19.3929528964419	-3.07973281583092	1.06453815461251	-2.89302248349372	0.0038155398302203	0.0661287914522746
PRRG4	46.0369866177157	-3.54422188155497	1.22544918518455	-2.89218184189435	0.0038257644716931	0.0662521793860164
SDCBP2-AS1	44.2292441330845	-3.86992859945148	1.33833394560665	-2.89160161569187	0.00383283622114762	0.0663208116611391
CDK20	40.1324415246484	-3.24828397535259	1.12362375209999	-2.89090006266042	0.00384140255270506	0.066361395515759
PERP	91.388776517969	-4.64364518383164	1.60619046942611	-2.89109247765043	0.00383905133495018	0.066361395515759
SLC35F1	22.7877999330808	-2.61861307044595	0.906070233256402	-2.89007736302593	0.00385147030551719	0.0664814878383571
TPK1	55.0128300054025	-3.9292251691674	1.35987110391932	-2.88941000205305	0.00385965471119153	0.0665689032039381
LOC642846	39.2884652794073	-2.80478163199132	0.971170683279178	-2.88804190682622	0.00387648222218551	0.0668051277950952
HAPLN2	23.8958058161325	-2.1251864795677	0.736030627411998	-2.88736147711705	0.00388487626933431	0.0668418025856834
RAB11B-AS1	78.3553110538678	-4.41610911876752	1.5294198830498	-2.88744063530899	0.0038838988949481	0.0668418025856834
KLK14	19.1406609872156	-3.03888594337999	1.05274250925222	-2.88663744141818	0.00389382638600173	0.0668879113891683
LOXL1	98.713712983501	-4.455927947654	1.54357934644185	-2.88675017447304	0.00389243161428429	0.0668879113891683
C1orf159	55.9862796664772	-3.79755934897135	1.31697011767466	-2.88355771934795	0.003932105795954	0.0668991045906527
CGREF1	53.4481516416437	-3.05976602864455	1.06035190693912	-2.88561373693103	0.003906512800373	0.0668991045906527
FBXL8	77.1838396257541	-4.39458298791303	1.52398401630979	-2.88361488104985	0.00393139220273487	0.0668991045906527
INHBE	35.8695281225331	-3.09839130956541	1.07429278084865	-2.88412187515381	0.00392506815360017	0.0668991045906527
LOH12CR1	70.3569445260709	-4.0075317124042	1.38921322926899	-2.88474917166818	0.00391725628680513	0.0668991045906527
MEX3D	61.1568380618056	-3.63219682182303	1.25900347612403	-2.88497759593572	0.00391441517625653	0.0668991045906527
NRGN	17.6543136753266	-1.9555268305059	0.678081858725871	-2.88390967158504	0.00392771397407213	0.0668991045906527
PCDHB14	40.1431246210838	-3.53316868985089	1.22511665691296	-2.88394470021635	0.00392727711454981	0.0668991045906527
PRKCB	37.8295982614054	-3.17885970966509	1.10199669949555	-2.88463632524512	0.00391866054660498	0.0668991045906527
TMEM86B	61.4141705476912	-3.9721929609934	1.37657633867833	-2.88555952138997	0.00390718572036023	0.0668991045906527
ZNF57	20.7558489303703	-1.94817696881921	0.675268564997885	-2.88504021925752	0.00391363660268542	0.0668991045906527
ZSWIM4	56.013252457127	-3.54692861813034	1.22973450166724	-2.88430438710269	0.0039227938324581	0.0668991045906527
LY75	16.6225783851531	-2.33071001079519	0.808373489211986	-2.88320936039998	0.00393645717045832	0.0669197718977915
CYP11A1	77.0137143204057	-5.18597156395847	1.79889107858098	-2.88287135653	0.00394068337860986	0.0669382801613387
ALS2CR11	4.89977999425608	-2.16838833567007	0.752872165483156	-2.88015473952142	0.00397480034499284	0.0669844908060207
ANKRD36BP1	13.6701558617268	-2.1259099309764	0.73776245594975	-2.8815642675116	0.00395706528128019	0.0669844908060207
C20orf197	36.3099650381651	-3.27159704663366	1.13590223395078	-2.88017485030796	0.00397454679890352	0.0669844908060207
LOC100288123	34.2708581188359	-3.3514591758582	1.16340199533588	-2.88074043992903	0.00396742215756767	0.0669844908060207
LOC284950	29.8222871194273	-3.25305898972568	1.12946722805637	-2.88017120720153	0.00397459272816046	0.0669844908060207
LOC344595	45.2077812249189	-3.73760873978349	1.29700579203671	-2.88172093195841	0.00395509853045238	0.0669844908060207
RAD54L	31.3563793806233	-2.92028565685736	1.01336785802998	-2.88176266270621	0.00395457479628153	0.0669844908060207
RAI14	78.9857289197925	-3.95418728546628	1.37271851205428	-2.88055216764638	0.00396979250448097	0.0669844908060207
RHOD	117.46882592253	-4.92161015850876	1.70863140542444	-2.88043994912185	0.00397120594661921	0.0669844908060207
SMOX	64.5050646143767	-4.05729851480749	1.40773672399934	-2.88214297861097	0.00394980461219456	0.0669844908060207
ECE2	27.9686388124785	-2.05626741940352	0.715049983016227	-2.87569745925979	0.00403135906616521	0.0671421121597462
FCAR	22.0871162862206	-2.4614487244747	0.855694974552427	-2.87654923503806	0.00402049468740133	0.0671421121597462
LOC100506834	50.7346300828142	-4.03525170844364	1.40273642258091	-2.87669988708152	0.00401857589304119	0.0671421121597462
MIR570	17.7530847986956	-2.13813072064989	0.743383162243112	-2.87621623578104	0.00402473891615372	0.0671421121597462
NBR2	29.9539962938488	-3.07194747138919	1.06818756637498	-2.87585024212014	0.00402940836528407	0.0671421121597462
OR7D2	29.4132826190368	-3.69971876874687	1.28533942019335	-2.87839827412307	0.00399700166518994	0.0671421121597462
PIM2	41.1130459947966	-3.15367821648887	1.09646170488841	-2.87623197639157	0.00402453820327898	0.0671421121597462
SNHG9	36.7245409882319	-3.37912085336695	1.17469368094983	-2.87659745529122	0.0040198804349852	0.0671421121597462
STX1B	21.5319161081082	-2.43563086804453	0.84667918121303	-2.87668685151207	0.00401874188897439	0.0671421121597462
TECTA	41.9778139999474	-3.21211923827684	1.11675923544582	-2.87628625430129	0.00402384616034096	0.0671421121597462
TLR10	20.6202134582962	-2.63742543437892	0.916775137418998	-2.87685096020828	0.00401665257038978	0.0671421121597462
TSSK4	25.04076945956	-2.80247917515188	0.973765129113905	-2.87798267915184	0.00400227113445613	0.0671421121597462
WDHD1	40.7110224973782	-3.26723199993553	1.1352308092443	-2.8780332363517	0.00400162976581787	0.0671421121597462
ZNF469	84.9979247581332	-5.18609836571569	1.80332807539585	-2.87584851390797	0.00402943042595764	0.0671421121597462
ZNF681	42.6257757114122	-3.63588955790741	1.26341385679719	-2.87782941301954	0.0040042160389775	0.0671421121597462
AQP4-AS1	18.385930987758	-2.6315837667848	0.915446574493648	-2.87464483467032	0.00404482208194402	0.0671988891861029
ATP10A	27.5005135234874	-1.99012023836649	0.692484774414307	-2.87388302515344	0.00405459103010462	0.0671988891861029
COL13A1	21.7816823586497	-2.74840980868585	0.956373504492958	-2.87378288479769	0.00405587675603247	0.0671988891861029
HRH1	35.483238194724	-2.76327131955037	0.961506320435862	-2.87389823740081	0.00405439574880179	0.0671988891861029
LEPREL2	77.4883270487798	-3.98795363664728	1.38809208967642	-2.87297483092561	0.00406626510144171	0.0671988891861029
LOC100126784	4.27248427803379	-1.85072928936066	0.644119305288927	-2.87327095176956	0.00406245536989268	0.0671988891861029
LOC100270804	76.9663434796573	-4.70624585237157	1.63752248356598	-2.87400380733882	0.00405304077101042	0.0671988891861029
LOC253044	0.591388181556575	-2.68750110174851	0.935299044150815	-2.87341371570476	0.00406061980361245	0.0671988891861029
ZNF717	27.2230945734032	-2.97364429604418	1.03495729992434	-2.87320481363006	0.0040633059865281	0.0671988891861029
ZNF763	32.6212060204063	-2.63911208182929	0.918110307359817	-2.87450436039489	0.00404662182421872	0.0671988891861029
LOC100128398	35.5174164666808	-3.24913145818377	1.13136261499316	-2.871874512314	0.00408044963705465	0.0672769652291815
MIR3936	8.97136396869602	-1.79214234003568	0.623951816661578	-2.87224476663029	0.00407567157272148	0.0672769652291815
OIP5	184.946546227183	-5.20724345435771	1.81307746006091	-2.8720468755829	0.00407822468844035	0.0672769652291815
ITIH2	26.9385437466503	-2.7339412980799	0.952147292251041	-2.87134282723883	0.00408731982804607	0.0673381996381181
C20orf196	84.8691087500997	-3.98053979538317	1.3871126767955	-2.86965858071385	0.00410915224614343	0.0673658962546434
CERS4	39.7136735382937	-3.47679248944927	1.21173601269037	-2.86926562637178	0.00411426120552146	0.0673658962546434
KCNRG	16.9479939840514	-2.75796866256447	0.960830598566566	-2.87040053332919	0.0040995215128984	0.0673658962546434
KIAA1984-AS1	22.8274435067725	-2.83353447251796	0.987457216346329	-2.86952632034253	0.0041108711739468	0.0673658962546434
SLC26A7	12.5127703634568	-2.46935078452582	0.860416090411197	-2.86994956515249	0.00410537274981373	0.0673658962546434
TUBB8	0.581397612694092	-2.44921573677358	0.853564803771829	-2.86939635508717	0.00411256090878539	0.0673658962546434
UTS2D	22.8811093348455	-2.85448230982312	0.994700442490633	-2.86969039912738	0.00410873881406059	0.0673658962546434
VWCE	33.5687396345598	-3.24269312199722	1.13002898592934	-2.86956632296508	0.00411035120926144	0.0673658962546434
GALK1	111.058796931581	-4.72402491004612	1.64756892566124	-2.86726997363716	0.0041402965813345	0.0673788270190983
KBTBD11	123.481350857986	-4.59249257009666	1.60075645642171	-2.86895145833902	0.00411834997777358	0.0673788270190983
MED30	78.462519179455	-4.36851280579665	1.52326754603824	-2.86785654769474	0.00413262864015351	0.0673788270190983
SERPINB8	32.7510664538599	-2.91057497997652	1.0146359675662	-2.86859038415334	0.00412305376898858	0.0673788270190983
SLC23A1	6.9019201740266	-1.94246143197764	0.67741318010424	-2.86746920347599	0.00413769071911232	0.0673788270190983
SLCO4A1	90.8831591898723	-4.47580682623691	1.56039142772001	-2.86838721792827	0.00412570260193555	0.0673788270190983
ZDHHC13	39.4387340533912	-3.36987366944496	1.17529058872703	-2.86726848812335	0.0041403160169692	0.0673788270190983
ZNF468	51.4966353936873	-3.25210222949783	1.13402452294987	-2.86775300152975	0.0041339813015949	0.0673788270190983
MXD3	78.1752059151638	-4.37899113440303	1.52736326949421	-2.86702660844603	0.0041434817401875	0.0673789504016008
COL8A2	17.0397532864857	-2.30889638775836	0.805495486351826	-2.86642995135279	0.00415130018611431	0.0674100218477406
G6PD	77.1965635891904	-3.97814609117322	1.38797177821689	-2.86615776603463	0.00415487127863974	0.0674100218477406
SOCS2	77.3943802385209	-3.66152620069914	1.27743054829393	-2.86632115193211	0.00415272730872838	0.0674100218477406
ATAD2	59.5480109125071	-3.94953247484421	1.37820296921661	-2.86571177327326	0.00416072876391146	0.0674537600137165
MEFV	37.1855213793581	-3.29586388397943	1.15023980206894	-2.8653710974452	0.00416520810607712	0.0674751062590398
SLC1A2	35.6617037840344	-3.53664557807725	1.23445227809874	-2.8649512345056	0.00417073465065825	0.0675133716022715
TP53I3	93.9962213405113	-3.9314745929014	1.37257532385256	-2.86430516750548	0.00417925165453597	0.0675999499996398
ADAMTS8	35.2466365063825	-2.85234346635322	0.996095689004327	-2.86352355284696	0.00418957665263281	0.0676131754038737
ADAMTS9-AS2	15.6733999043289	-1.85167547382043	0.646600881917673	-2.86370700319613	0.00418715122832513	0.0676131754038737
GPR162	41.8724412832851	-2.61455520543543	0.912916416157229	-2.86395902095941	0.00418382134095675	0.0676131754038737
AICDA	13.8822446995796	-2.15203761563349	0.752324583359702	-2.86051747242262	0.00422950246224294	0.0676448519103237
ANG	23.2966363157876	-2.19087196133474	0.765777944358789	-2.86097553145022	0.00422339646469317	0.0676448519103237
C8G	45.5476943519804	-3.8215352684391	1.33510009137459	-2.86235862998447	0.00420500803665463	0.0676448519103237
ETV1	46.3249177752474	-3.78479970384786	1.32213868001538	-2.86263442788304	0.00420134997345465	0.0676448519103237
FAM162B	51.693896226511	-3.38250818286065	1.18220234702735	-2.86119224121486	0.00422051047719839	0.0676448519103237
GIPC3	97.198612193978	-4.68416702791477	1.6367717226106	-2.86183281590647	0.00421199021151572	0.0676448519103237
KCNK9	5.92143198412745	-2.15765883755796	0.754290501723644	-2.86051439415908	0.0042295435230421	0.0676448519103237
LOC729041	13.3469460550464	-2.6071025229215	0.910582110201678	-2.8631163447128	0.00419496496684252	0.0676448519103237
LY86-AS1	30.1300849540534	-3.04149718014015	1.06286200771921	-2.86161059295635	0.0042149442235651	0.0676448519103237
MAFF	104.426901593079	-4.0775396372898	1.4254583933134	-2.86051115656332	0.00422958670955574	0.0676448519103237
MIR1-1	18.3392903531306	-2.56879103619798	0.897810925287966	-2.86117150487343	0.00422078655172606	0.0676448519103237
TVP23A	26.2995431626823	-3.0463191529915	1.06493051238142	-2.86058021398903	0.00422866563449321	0.0676448519103237
TMEM54	26.3463837539831	-2.06062714458806	0.720436780977363	-2.86024700431391	0.00423311160250062	0.0676505138871542
A1BG	13.9816312765416	-2.00318794231003	0.701902377031211	-2.85394095797593	0.00431805555830985	0.0676959194412215
AGBL3	37.1168045408654	-3.60138453096843	1.25966866143995	-2.85899351250957	0.00424987476022109	0.0676959194412215
AGO3	54.7049246798389	-3.60125829941031	1.25938053652477	-2.85954736869915	0.00424246053797916	0.0676959194412215
ALDH1L1-AS2	142.495378057625	-4.1491545526223	1.45914930878529	-2.84354351377268	0.00446149168696713	0.0676959194412215
AMHR2	81.6535134391638	-4.18688726823436	1.47165662685739	-2.84501642015172	0.00444091337139116	0.0676959194412215
ANKRD33B	218.11920729039	-4.45332529888945	1.56791746662709	-2.84028043164125	0.00450738903890205	0.0676959194412215
ANXA2P2	2.82080870147864	-2.03191810471296	0.71247468494437	-2.85191621211301	0.00434565535987519	0.0676959194412215
C19orf57	17.3380600425309	-2.25481339572138	0.79323464373214	-2.84255536938297	0.00447534566899561	0.0676959194412215
C21orf67	20.8551216940767	-2.55411677453241	0.894605757750123	-2.85501937854262	0.00430342030410409	0.0676959194412215
C9orf129	130.45063363215	-4.60527961003253	1.62031184612429	-2.84221807119916	0.00448008357328381	0.0676959194412215
CATSPER2	51.2693061691458	-2.72285872098571	0.957405431135406	-2.84399757139107	0.00445513874910387	0.0676959194412215
CCDC102A	37.8125313442085	-2.93749192167343	1.02842161570751	-2.85631094952489	0.00428595158237016	0.0676959194412215
CCND2	95.9928874267139	-4.15065727270377	1.45549976633475	-2.85170590109814	0.00434853130962504	0.0676959194412215
CDH4	74.3468158655377	-4.47216748176969	1.56619554077893	-2.85543367052718	0.00429780991291789	0.0676959194412215
CPEB1	47.5846847336682	-2.52271905726997	0.886421240671087	-2.84595962001101	0.00442778092391587	0.0676959194412215
CRNDE	58.475273893154	-2.92475190126925	1.02832589106014	-2.84418774893825	0.00445248032043321	0.0676959194412215
CXXC4	17.4141258565558	-1.86135557170776	0.651111930287429	-2.85873362954059	0.00425335774499227	0.0676959194412215
CYP2E1	67.1372729450733	-4.29884984839154	1.51286995370015	-2.84151974720464	0.004489907122783	0.0676959194412215
ESRP2	4.05970595326044	-1.89826890579054	0.667785853061263	-2.8426312074275	0.00447428102504896	0.0676959194412215
F5	17.5329672085738	-2.39078106355241	0.837431254263578	-2.85489829926974	0.0043050612275246	0.0676959194412215
FAM127C	93.9087885868262	-4.65857613423007	1.63205893021737	-2.85441661938617	0.00431159479988615	0.0676959194412215
FAM212A	118.20105698452	-4.33345854173527	1.52496023834475	-2.84168625041594	0.0044875630979864	0.0676959194412215
FAM22A	70.0259400539393	-4.36898977242503	1.53448208601399	-2.84720806599575	0.0044104525691141	0.0676959194412215
FAM57B	296.62759387626	-7.74183746014168	2.72213097406413	-2.84403562279119	0.00445460672616576	0.0676959194412215
FAM86A	60.9719949007045	-3.71350288128729	1.30430924549464	-2.84710308856164	0.00441190727919521	0.0676959194412215
FBXO36	22.1224789996944	-2.45859559572034	0.865404839252078	-2.84097740641845	0.00449754986568309	0.0676959194412215
FDXR	93.3201568782001	-4.42088172534695	1.54872905450122	-2.85452236625775	0.0043101596649997	0.0676959194412215
FLJ27352	22.6887349096202	-1.9890994149214	0.695656814443707	-2.85931133516173	0.00424561877654807	0.0676959194412215
FZD8	104.930554615619	-4.33912048688904	1.52351698596476	-2.84809459091216	0.00439818500067885	0.0676959194412215
HLA-J	29.6667737498141	-2.58117042376461	0.907493814658633	-2.84428431585019	0.004451130994037	0.0676959194412215
HOXA9	75.979859711688	-4.27125991494185	1.50079170118403	-2.84600448654672	0.00442715711180854	0.0676959194412215
KANK4	25.2924406085832	-2.49639538384996	0.873093926845379	-2.85925180223143	0.00424641569152394	0.0676959194412215
KCNK7	21.5696412775786	-2.66385137847148	0.937854397887389	-2.84036774202058	0.00450615541322418	0.0676959194412215
KLRD1	44.8881689715914	-3.70701580277845	1.3045212130951	-2.84166770579621	0.00448782411343823	0.0676959194412215
LINC00652	20.6507127047424	-2.67286699545829	0.936765782861236	-2.85329272733933	0.00432687440220498	0.0676959194412215
LOC100130357	20.086863274322	-2.17194209258819	0.763295546139978	-2.84547984535192	0.00443445656238411	0.0676959194412215
LOC100132356	40.2636979579842	-3.63183580056762	1.27459228573209	-2.84940983969756	0.00438004180339325	0.0676959194412215
LOC100132707	51.8915532434113	-3.583270818619	1.25517508009409	-2.85479760986842	0.00430642624983434	0.0676959194412215
LOC100505806	13.2210976111128	-2.04022968367439	0.717003373327848	-2.84549523694013	0.0044342422605646	0.0676959194412215
LOC148696	24.6678397871112	-2.5535367956386	0.894642134113547	-2.85425501244558	0.00431378887209761	0.0676959194412215
LOC338817	40.1499557882528	-3.82379247934919	1.34005750765102	-2.85345401784428	0.00432467860324532	0.0676959194412215
LOC550112	40.6306653647159	-2.95890743961607	1.03956153478526	-2.84630331212408	0.00442300435371524	0.0676959194412215
LOC646168	45.4986189596883	-3.02402334622186	1.06320081181915	-2.84426357900134	0.0044514207181217	0.0676959194412215
LOC729970	14.9278432678338	-1.73407631000195	0.61023225654453	-2.84166608927107	0.0044878468666751	0.0676959194412215
LRFN3	111.83539439627	-4.73590568403837	1.66403210846613	-2.84604224879039	0.00442663213757587	0.0676959194412215
LRR1	51.0827332797681	-3.27401464830111	1.15246962324721	-2.84086849862143	0.00449908603009054	0.0676959194412215
MERTK	69.75227807104	-3.49101887827958	1.2242183036511	-2.85163101047256	0.00434955583646018	0.0676959194412215
METRNL	56.3427949790309	-3.09954971935349	1.09121828443122	-2.84044884838881	0.00450500971931373	0.0676959194412215
MID1	38.2371674502565	-2.79631230734155	0.978548407952963	-2.85761264809698	0.00426841096686939	0.0676959194412215
N4BP2L2-IT2	48.6878851917323	-3.50912499003518	1.22858550136389	-2.85623180978417	0.00428702010899335	0.0676959194412215
NKX3-1	113.446505110963	-4.90046366478849	1.71750231073208	-2.85325011452222	0.00432745469924201	0.0676959194412215
NLGN3	10.7696578815402	-1.88024172794932	0.661024994789947	-2.84443363377931	0.00444904530880367	0.0676959194412215
NOS2	56.5517517808401	-3.82584270126265	1.34106172479454	-2.85284609241143	0.00433296013851188	0.0676959194412215
PAK6	113.692526343126	-5.04356863635012	1.77500233715143	-2.8414433777277	0.00449098261992682	0.0676959194412215
PHACTR1	19.402349919702	-2.09944668993754	0.736970642370182	-2.84875213371523	0.0043891060301194	0.0676959194412215
PNMA2	40.4752868547986	-3.2337084552216	1.13273800866298	-2.85477173935259	0.00430677703363902	0.0676959194412215
PROSER2-AS1	34.4906686750121	-4.11682073979454	1.44560354006927	-2.84782142937839	0.00440196165899264	0.0676959194412215
PTRH1	65.613901807591	-3.96186103196027	1.39297612166086	-2.84417009764424	0.00445272700146881	0.0676959194412215
RASGRP4	72.9191301107783	-4.37717071483597	1.53284555802639	-2.85558495565057	0.00429576284553031	0.0676959194412215
RASSF7	24.2086200212257	-2.30286605904637	0.81003966313803	-2.8429053092601	0.00447043499033404	0.0676959194412215
RSG1	13.2190637791134	-1.74065931944374	0.612691530246225	-2.84100437742988	0.00449716950805336	0.0676959194412215
SAMD14	80.3255214350532	-3.84356051083815	1.34856210557397	-2.85011753997215	0.00437030753080154	0.0676959194412215
SBF2-AS1	31.8754548638206	-2.76309689365897	0.969143692139885	-2.85107039964116	0.0043572321181791	0.0676959194412215
SCNN1B	4.02768024453214	-1.97842883343395	0.69638623725723	-2.84099358601075	0.00449732169012026	0.0676959194412215
SLAIN1	50.7026543826734	-3.11604414452593	1.09597100888783	-2.84318117838539	0.00446656718288359	0.0676959194412215
SLC22A15	15.3498571103134	-2.04717798676034	0.717474717177791	-2.85331028083188	0.0043266353810349	0.0676959194412215
SLC35F2	28.3470173576475	-2.68856467986198	0.942882792221464	-2.85143042384688	0.00435230100135894	0.0676959194412215
SLCO2A1	27.5836862466399	-1.90196018549769	0.665930649170365	-2.85609348040551	0.00428888838067409	0.0676959194412215
SNORD35A	3.01445376899161	-2.02381733354602	0.709034067763668	-2.85433017334308	0.0043127683170315	0.0676959194412215
SPTLC3	23.7908795546791	-2.26892846460426	0.795912194814452	-2.85072710204322	0.00436193885355733	0.0676959194412215
ST7-AS1	23.1867462270268	-2.50204934054412	0.875944169058072	-2.85640275821991	0.00428471230502746	0.0676959194412215
STAR	12.1083335057653	-1.94316726134287	0.682274559079426	-2.84807228334108	0.00439849330903083	0.0676959194412215
STARD5	24.3770291545327	-2.61392249911713	0.917722207723182	-2.84827203386756	0.00439573329556969	0.0676959194412215
STK32C	47.8705097535341	-3.40273166841936	1.19412879768015	-2.84955163549349	0.00437808985825508	0.0676959194412215
SYT6	19.0219688980547	-3.59454840601928	1.26274545566413	-2.84661361471996	0.00441869583688936	0.0676959194412215
TAS2R5	12.1984718657898	-2.75791587316474	0.968759249001436	-2.84685372140447	0.00441536459318399	0.0676959194412215
TCP10L	6.42902393130467	-1.83730270488131	0.643064793245164	-2.857103551898	0.00427526336075537	0.0676959194412215
THAP10	53.0437488209587	-3.81975130239813	1.34196292741901	-2.84639107709528	0.00442178536092833	0.0676959194412215
TPBG	74.2151008293439	-4.2475725482302	1.48887529842898	-2.85287327468736	0.00433258953793141	0.0676959194412215
TREX1	129.545795964545	-4.62182833810808	1.62531785048346	-2.84364583624876	0.00446005932806239	0.0676959194412215
TTC39A	53.7190464479716	-3.5621434166001	1.2508756390243	-2.84771987355883	0.0044033664919477	0.0676959194412215
TUBA1C	140.476503127893	-4.62569582104065	1.6204259202713	-2.85461727264038	0.00430887201972398	0.0676959194412215
UBAC2-AS1	17.3016343763978	-2.05830790207018	0.724211308818838	-2.84213720084985	0.00448122020475504	0.0676959194412215
WDFY3-AS2	50.3063869838439	-3.16721787049808	1.11514749824943	-2.84017842973239	0.00450883063163702	0.0676959194412215
XIST	6.11961161507912	-1.86686666827424	0.656082889810742	-2.84547379190572	0.00443454084895013	0.0676959194412215
ZNF414	154.158965843023	-5.21040852197873	1.8236469382347	-2.85713665991863	0.00427481742636032	0.0676959194412215
AQP11	31.7396128046347	-3.08863332020369	1.08792429587041	-2.83901493139518	0.00452530393257313	0.0677525329132967
MST4	25.4892381586819	-2.90329122455939	1.02257384766443	-2.83919956606609	0.00452268616261766	0.0677525329132967
TMEM98	69.6324580193011	-3.78849313999309	1.33415564885309	-2.83961855818689	0.00451675073602491	0.0677525329132967
ZFHX4-AS1	47.4426732371014	-3.58068209949931	1.26122210542979	-2.83905751737447	0.00452470002228365	0.0677525329132967
PARPBP	10.2876745222978	-1.94222548335254	0.68424190174813	-2.83850708118058	0.00453251136841382	0.0678128541690806
FOXD2-AS1	5.48849991147665	-1.76833486602236	0.623058825868618	-2.83815073730332	0.00453757482514323	0.0678410363661043
C15orf39	84.8832709849141	-4.12981057630912	1.45531126569348	-2.83775070918673	0.00454326511607223	0.0678785442936983
HSD11B1	67.4271709081518	-4.61392348252622	1.62625055051764	-2.83715414027537	0.00455176315465292	0.0678817016864194
KRBOX1	16.5273893901529	-2.17434683885923	0.766362206296406	-2.8372313000235	0.00455066321501107	0.0678817016864194
SNORD83A	2.11814149090066	-2.10859787045176	0.743280338812799	-2.83688099946207	0.0045556588094804	0.0678817016864194
WWC1	9.98945416308039	-1.75263899253043	0.61781321360218	-2.83684284172495	0.00455620327232025	0.0678817016864194
AKR1B10	53.8439345839579	-4.06274141426609	1.43237994987744	-2.83635736077828	0.0045631356211451	0.0678890510150819
CHRNA7	14.656235509493	-1.89563633929761	0.668341218421625	-2.83633013653475	0.0045635246481953	0.0678890510150819
TDRD10	44.252734886995	-2.45039416399503	0.863989146353561	-2.83613998432369	0.00456624270947469	0.0678890510150819
MIR324	28.4566897268258	-3.16046093253082	1.11444605034579	-2.83590303142102	0.00456963179817654	0.0678921270293152
NME1	55.7361759676551	-3.39366458117102	1.1970681386606	-2.83498029190567	0.00458285127379956	0.0679938330504267
TMEM71	21.7161783506788	-2.32288037372055	0.819337498147941	-2.83507148027678	0.0045815433380358	0.0679938330504267
FLJ23867	43.1418194426609	-3.54288175564559	1.24982109340692	-2.83471112332401	0.00458671399325104	0.0680038520125163
SLC1A1	55.6929598141685	-3.71252877963614	1.30977384052121	-2.83448078193314	0.00459002186190945	0.0680056364054431
PSAT1	13.3844173945373	-2.73322965962819	0.964880341818387	-2.83271359273132	0.00461547193446125	0.0683352489394384
QPCTL	56.0214268387163	-3.31757271399542	1.17127365927646	-2.83244883697359	0.00461929578622817	0.0683371842016804
ZDHHC1	106.162767408691	-4.83775870951243	1.70809064208041	-2.83226111678721	0.00462200875570775	0.0683371842016804
SCGB1D2	37.0006898330695	-3.85051301173921	1.35990064742958	-2.8314664155924	0.00463350992635226	0.0684278403810313
STRC	21.9709682569848	-2.52058903746037	0.890228902353688	-2.83139429734999	0.00463455492620531	0.0684278403810313
MARS2	161.00718543906	-4.9879820034107	1.76189027289725	-2.83104009377863	0.0046396904666647	0.0684562905299387
GEMIN8P4	43.9657144169709	-3.03159437242304	1.07101567871087	-2.83057889131186	0.00464638508958482	0.0685076889331666
ALG1L9P	22.5411430832053	-2.83883169674455	1.00322256898257	-2.82971275219973	0.00465898124590532	0.0685367989493369
PCDHGA4	15.0038771433384	-2.07175771385128	0.732072656703996	-2.82998920240914	0.00465495750870314	0.0685367989493369
SNHG15	73.7929382269964	-4.19229411052273	1.48140811606216	-2.82993866785783	0.00465569280480422	0.0685367989493369
ZNF334	34.5685090697528	-3.44484117306102	1.21744774328447	-2.82955978362358	0.00466120905908075	0.0685367989493369
APOBEC3D	32.4952780420649	-3.40023447750808	1.20237469532288	-2.82793249952338	0.00468496837638581	0.0685975212576953
CHN1	44.9390121908294	-3.24240504121871	1.14649191562123	-2.82810981659805	0.0046823741293015	0.0685975212576953
FBXL13	23.3941156021818	-2.44683339987889	0.865143389350202	-2.82824030097101	0.00468046590133934	0.0685975212576953
LOC254100	34.0036139383015	-3.12560043834344	1.10542101908211	-2.82752036046754	0.00469100322712669	0.0685975212576953
MIR635	13.5016589185565	-1.78554451478766	0.631360191907996	-2.82809169420655	0.00468263921025334	0.0685975212576953
PRAF2	99.801863093555	-4.6896717736197	1.65803287480549	-2.82845524047277	0.00467732412074925	0.0685975212576953
SERPINB9	107.832177730236	-4.45587733866587	1.57589794941212	-2.82751642663671	0.00469106086313464	0.0685975212576953
UST	57.0975445421046	-3.59707754875923	1.27168039335183	-2.82860187792801	0.00467518181008082	0.0685975212576953
USP49	27.4034599488124	-2.55418493429596	0.903476803402082	-2.82706199503746	0.00469772322444132	0.068647893831134
CBR3	31.0021445381552	-2.93403310280131	1.03813468608648	-2.8262547645546	0.00470957904900437	0.0687269965872149
SNHG11	82.9719035176474	-4.48827245331604	1.58798492088985	-2.82639488213841	0.00470751919603942	0.0687269965872149
AGXT2L1	48.2820991520881	-2.08622887852654	0.738944656556714	-2.82325456989947	0.00475388080214216	0.068733107430546
ARL13B	53.6507039171473	-3.36082469049014	1.19048465640548	-2.82307266406754	0.00475657896575716	0.068733107430546
ARMC2	21.7460815429675	-2.00670495139798	0.71079463250114	-2.82318529099862	0.00475490823534903	0.068733107430546
C8orf44	79.856365142905	-4.58910706060381	1.62531269410965	-2.82352256106493	0.00474990828002243	0.068733107430546
CCR1	41.7706032233145	-3.29840297411768	1.16751251203693	-2.82515428324023	0.00472578549223134	0.068733107430546
CDC42EP1	231.080367768036	-5.5598471833915	1.97052124668995	-2.82151090364077	0.00477980126151706	0.068733107430546
CDCA8	7.99754616588928	-1.81901734727323	0.644679787992041	-2.82158271618667	0.00477873121230146	0.068733107430546
CIRBP-AS1	22.6151701816049	-2.38623175259155	0.845749908107179	-2.82143897352827	0.00478087327991237	0.068733107430546
COCH	15.3940624105783	-2.16770149134931	0.768007167050775	-2.8225016436676	0.00476505777499372	0.068733107430546
G6PC	7.82877996429773	-1.70595526698787	0.604110906455641	-2.82391072360674	0.00474415974509493	0.068733107430546
GINS1	19.2866500051939	-2.40115853429281	0.850779273230217	-2.82230492660705	0.00476798189903297	0.068733107430546
GPR135	16.2755425224407	-2.41991852682524	0.857271888863864	-2.8228133434217	0.00476042780026234	0.068733107430546
H2AFX	136.688575865129	-4.952713653551	1.75399934832799	-2.82366903857303	0.00474773826536619	0.068733107430546
LINC00574	17.3963861262254	-2.81985387448997	0.999037503824247	-2.8225705878866	0.00476403332964415	0.068733107430546
LOC100507632	27.5723889399703	-2.82104472032086	0.999064208025456	-2.82368710405145	0.00474747069359098	0.068733107430546
LRRC4	11.6822316991918	-1.70877238212714	0.605258243535631	-2.82321207579975	0.00475451098243996	0.068733107430546
MFAP3L	150.633260029481	-3.46314468259196	1.22708564331072	-2.82225181385733	0.00476877167817146	0.068733107430546
MGC16025	0.870186125361535	3.22454152292111	1.14276326206001	2.82170562353253	0.00477690032351081	0.068733107430546
SLC9A4	77.9547158279447	-4.57699827431934	1.62112822688652	-2.82334129923193	0.00475259485543552	0.068733107430546
SRPX2	54.0757988668156	-3.32098596493885	1.17602471022607	-2.82390832102537	0.00474419530700638	0.068733107430546
TGIF2	56.0428276714795	-3.2481532802679	1.15034048049005	-2.82364511669117	0.0047480925986251	0.068733107430546
TPT1-AS1	66.2418953616363	-3.99662803670961	1.41621804905175	-2.82204286224541	0.00477187990858201	0.068733107430546
ACTG2	43.6484527117574	-2.91245619805059	1.032666111387	-2.82032707952311	0.00479747221649869	0.0687332461384661
C8orf86	11.5794406414509	-1.73250218142934	0.614319219856844	-2.82019856359543	0.00479939412808432	0.0687332461384661
CACNA1C-AS1	17.8644254304338	-2.55110065030736	0.904417111480411	-2.82071249860758	0.00479171258196607	0.0687332461384661
DMGDH	100.204023260446	-4.21564466636596	1.49493211688986	-2.8199572534012	0.00480300472163792	0.0687332461384661
HP07349	34.4840951176765	-3.45085895474019	1.22360975057457	-2.82022838827476	0.00479894804816917	0.0687332461384661
KIAA1377	53.4387783554691	-3.42287230362672	1.2140466459492	-2.81939109592494	0.00481148547919739	0.0687332461384661
LRP5L	46.8749008699613	-3.26762759461649	1.15906891458482	-2.81918318531299	0.00481460327695701	0.0687332461384661
PKDREJ	10.8861123830742	-2.12108028526282	0.752097651444864	-2.82021926433088	0.00479908450862402	0.0687332461384661
SQLE	32.1250807622128	-3.03344700293003	1.07599361133224	-2.81920540324971	0.00481427001274167	0.0687332461384661
ZNF573	20.9918211363389	-2.3493607068411	0.833381854085058	-2.81906870820986	0.00481632073948942	0.0687332461384661
ZNF773	45.399878986206	-3.57593464624439	1.26837018241109	-2.81931465737138	0.00481263152836861	0.0687332461384661
JMJD4	94.9279039775366	-4.56171907750228	1.61876980770252	-2.81801591294603	0.0048321414939533	0.0687427991288243
LOC407835	2.88120807022481	-1.94652082312835	0.69073122862765	-2.81805822938644	0.00483150468281061	0.0687427991288243
LRRTM4	38.6605243826097	-3.47435409051901	1.23283008718216	-2.81819378569859	0.00482946523580122	0.0687427991288243
NLGN4Y	21.5346373509564	-2.05492255091008	0.729225482514682	-2.8179521974792	0.00483310047777063	0.0687427991288243
SLC19A1	53.086826488879	-3.77631201073486	1.33974384955119	-2.8186821025526	0.0048221249558671	0.0687427991288243
ADAMTS4	56.2110502086726	-3.4109719016478	1.21075894517252	-2.81721800631569	0.00484416324687042	0.0688084040425968
FLJ31662	30.2574892814512	-2.81218162641068	0.998151796365046	-2.81738873451088	0.00484158867744836	0.0688084040425968
EAF2	31.2382181700425	-3.2463098690805	1.1526735229994	-2.81633073399067	0.00485756320928248	0.0688154787981685
HNF1A	9.36921520661467	-1.89884985971775	0.674193901256554	-2.81647439435257	0.0048553913168692	0.0688154787981685
LOC100506083	40.7199353447536	-3.16436223825039	1.12345603952167	-2.81663200599968	0.00485300951624247	0.0688154787981685
SLC19A3	7.0693392612808	-1.78796630530703	0.634837276680635	-2.81641669603232	0.00485626350856482	0.0688154787981685
HOXB2	174.832432983715	-4.2691200271778	1.51620673886373	-2.81565825935924	0.00486774153635876	0.0689139121952316
FUT4	64.5991928123266	-4.05368706380079	1.44031448546531	-2.81444580659842	0.00488614153809936	0.0690369733214238
KIAA1107	36.4379830611453	-3.00526583347289	1.06776037473941	-2.81455081549205	0.00488454545378382	0.0690369733214238
STAG3L3	48.3454657225789	-4.02174053466238	1.42883870594589	-2.81469176186685	0.00488240387854492	0.0690369733214238
ANKRD30BP2	5.03083298557815	-1.73046379594593	0.615448677002656	-2.81171096893666	0.00492787624787198	0.0690762639183848
FAM227A	48.9112468923038	-3.85849871121678	1.37245938643652	-2.81137551271012	0.0049330175812496	0.0690762639183848
FGF21	1.34524672059198	-2.50161648033333	0.889376811412599	-2.81277457229855	0.00491160707482985	0.0690762639183848
IL17RE	28.4138086919759	-2.81947156702259	1.00238376153688	-2.81276660218407	0.00491172880703536	0.0690762639183848
INE1	40.2084528599391	-3.30357555808952	1.17485979507225	-2.81188919047687	0.00492514672670617	0.0690762639183848
LINC00565	7.57706554465394	-2.14348941809095	0.762312151947548	-2.81182637927886	0.0049261085446605	0.0690762639183848
LINC00578	8.30085711536296	-1.98396593437333	0.7051705552686	-2.81345543932649	0.00490121786459664	0.0690762639183848
LOC728407	15.9497173979139	-2.11064008846941	0.75073732677242	-2.81142286816017	0.00493229149911805	0.0690762639183848
PLEKHG4	70.6979775617014	-3.84300769037638	1.36698834456506	-2.81129514063204	0.00493425011537935	0.0690762639183848
SPHK2	134.385327555345	-4.81793507430759	1.71283522608748	-2.81284212335642	0.00491057543771471	0.0690762639183848
SVOP	20.0925062626361	-2.52734577501384	0.898211726308748	-2.81375281683318	0.00489668648257032	0.0690762639183848
TCEANC	50.301631664671	-3.80704479546691	1.35339531750278	-2.81295845067019	0.00490879935089728	0.0690762639183848
TIAF1	76.3766811941409	-3.99675474253985	1.42031096262761	-2.81399978434707	0.00489292611935461	0.0690762639183848
VSIG2	23.5352874263789	-2.3780258660755	0.845740651282981	-2.81176725095105	0.00492701412264075	0.0690762639183848
EIF4EBP3	82.1902530439608	-4.20712591061491	1.49669622841255	-2.81094174672781	0.00493967284084161	0.0691068328258071
SKIDA1	15.5673095313992	-2.19858907486513	0.782224436195322	-2.81068830521186	0.00494356514457152	0.0691159648489079
SPDYE5	28.1807430378119	-2.73232924945471	0.972221842561098	-2.81039689692324	0.00494804396248513	0.0691332795937264
BMP7	29.9239746013912	-2.87966776615212	1.02578224449922	-2.80728954083032	0.0049960313788643	0.0691764233416103
C20orf112	114.456849703015	-4.42970569595376	1.57661915117088	-2.80962316908558	0.0049599536340599	0.0691764233416103
C6	15.4098305778962	-2.8649926352484	1.01967385377375	-2.80971471872623	0.00495854309744699	0.0691764233416103
CALHM2	125.491586109461	-4.63573211452881	1.65019227504619	-2.80920725701437	0.00496636630359274	0.0691764233416103
CD8B	3.93916851978964	-2.06502367398541	0.735500753638966	-2.80764317883904	0.0049905489467547	0.0691764233416103
CLGN	22.9583499492904	-2.32977553780086	0.829522430532754	-2.80857449063141	0.00497613688606319	0.0691764233416103
DLL1	121.132223743622	-4.13539758684044	1.47363106427872	-2.80626385198017	0.00501196339936187	0.0691764233416103
FAM124B	21.5089022256963	-2.00709310630627	0.715284744242103	-2.8060057515038	0.00501597970046736	0.0691764233416103
LOC100287015	43.6092938345553	-3.17137608890457	1.12920609213383	-2.80850068999513	0.00497727757716016	0.0691764233416103
LY6D	1.28860445369298	-2.21649033496084	0.789766640669376	-2.8065129885484	0.00500808934384565	0.0691764233416103
MYO15A	26.1007301856824	-3.43283389533542	1.22249430751698	-2.80805716167945	0.00498413790401311	0.0691764233416103
NEK5	20.9106018576094	-2.21352107018698	0.78833464793174	-2.80784445539002	0.00498743099647083	0.0691764233416103
NPHS1	13.2377958759366	-1.93886461133782	0.690727326688749	-2.80698987346059	0.00500068136899576	0.0691764233416103
PTGER3	15.5079955474878	-2.33561335930049	0.832280634331561	-2.80628103425273	0.00501169612930368	0.0691764233416103
RNF43	31.8209628792557	-2.75895715226437	0.98291071306171	-2.80692550767951	0.00500168065430362	0.0691764233416103
SGOL1	31.2775142108198	-2.84839392854928	1.01410012925315	-2.80878963169743	0.00497281293174371	0.0691764233416103
TIAM1	22.6434892058014	-2.35583173334103	0.838784164794037	-2.8086268580422	0.00497532761856159	0.0691764233416103
TMEM106A	29.6640883278919	-2.92064515744547	1.04047634770292	-2.80702695827103	0.00500010570550821	0.0691764233416103
TMEM254-AS1	62.2730892579411	-3.78569769676442	1.34743485821228	-2.80955897325316	0.00496094293762602	0.0691764233416103
TMEM44-AS1	31.9728297472399	-2.75906758509432	0.983206670063791	-2.80619290847093	0.00501306706132006	0.0691764233416103
PAQR5	6.71925406544233	-1.54772213435661	0.551773388477551	-2.80499597602391	0.00503172079342759	0.0693024467086844
PRC1	64.5614471324142	-4.0019010233554	1.42664666816993	-2.80511013178123	0.00502993901649749	0.0693024467086844
PSMD6-AS2	39.0055054090257	-3.50705477387002	1.25037838835541	-2.80479477774945	0.00503486254504152	0.0693024467086844
SLC25A10	96.1184454794082	-4.54548104152445	1.62079324990063	-2.80447925224463	0.00503979311110171	0.0693255873793391
FAM69C	27.664966088075	-2.60068111891901	0.927419841658567	-2.80421121276426	0.00504398506462871	0.0693385446867612
SLC35G1	19.9936177804823	-2.49295831867425	0.88916126829778	-2.80371897377715	0.00505169155546258	0.0693997677629068
DCDC2	19.5160270878218	-2.05534198394104	0.733579318428759	-2.80179924966171	0.00508184855778521	0.069530418956245
DKFZP434I0714	45.3327513770161	-3.79230709583938	1.3539722698865	-2.80087501065091	0.00509642540904906	0.069530418956245
ELOVL2	46.2036976605981	-3.49527676157422	1.24730904683226	-2.80225399667471	0.00507469025181337	0.069530418956245
FAM222A	50.6591894962963	-2.62118310570697	0.93526303920271	-2.80261594421765	0.00506899924546418	0.069530418956245
FIGF	16.9630482292437	-2.11751248039424	0.755899304725632	-2.80131555506964	0.00508947255250804	0.069530418956245
FUT2	44.7160645582566	-3.67569402911366	1.31164985223758	-2.80234395089757	0.00507327533634963	0.069530418956245
LRRC1	22.6413142149977	-2.10875010357332	0.752646276419357	-2.8017810884623	0.00508213462799472	0.069530418956245
PRICKLE2-AS3	29.5768945214374	-3.02910680678352	1.08144997206902	-2.80096803829793	0.0050949564930908	0.069530418956245
SLC27A5	38.1223438496115	-3.14789491892135	1.12391284903858	-2.80083542208288	0.00509705063264903	0.069530418956245
SNORD58C	7.69298074173776	-1.73082039323962	0.617685642311616	-2.80210559332775	0.00507702530982699	0.069530418956245
WDR11-AS1	13.746503453234	-1.79124454942961	0.639454381441008	-2.80120771929508	0.00509117366889637	0.069530418956245
THBS1	87.733689052548	-3.47619706951293	1.24135933560956	-2.80031492074451	0.00510527737852445	0.0695981424094691
C14orf178	16.8578174701404	-2.38995947717159	0.853553378761663	-2.80001173522263	0.00511007488473495	0.0696190598121457
CEND1	2.89727157387301	-2.20051861346866	0.7861007045255	-2.79928334983101	0.0051216172697047	0.0697000909208705
SAMD12	16.4425391597141	-2.01282042844846	0.719064130634363	-2.79922240965175	0.00512258402779611	0.0697000909208705
TRIM14	37.4804940883376	-3.06184891490031	1.09390100365097	-2.79901828838365	0.00512582341949125	0.0697000909208705
CEL	11.8326780155321	-1.93242941151726	0.690680738552374	-2.79786202749409	0.00514420817977335	0.069724575539416
CIT	64.3826603629702	-4.10064210527273	1.46560739513621	-2.79791308291782	0.00514339513325687	0.069724575539416
ECT2L	8.61478825653067	-1.91471250764131	0.684353904810802	-2.79783967649114	0.00514456415118604	0.069724575539416
LOC643723	15.8987169935139	-2.23582178827037	0.799172186029873	-2.79767217547633	0.0051472325509529	0.069724575539416
LZTS1	88.9984847107004	-4.4218917032927	1.58027498137009	-2.79817864322508	0.00513916801582595	0.069724575539416
PCDHB5	32.4625715738794	-3.2233588736554	1.15202742648551	-2.79798796413112	0.00514220287629415	0.069724575539416
ACY1	54.9957502366034	-3.51646433044003	1.25810576502682	-2.79504667110804	0.00518922231564757	0.069748863952853
DCUN1D3	61.4811657370036	-3.7293966335942	1.33446257325008	-2.79468057654946	0.00519510179965543	0.069748863952853
DLEC1	8.82276788560199	-2.03327072823314	0.726900601109529	-2.79717849335878	0.00515510450473985	0.069748863952853
ERCC5	39.4254823602152	-3.09364643861632	1.10639839817737	-2.79614146559923	0.00517167575711684	0.069748863952853
FIBIN	80.2563232410991	-4.04029998190496	1.44570559671001	-2.79469069712358	0.00519493918222089	0.069748863952853
GPR35	23.8581048063274	-2.73168952065619	0.977371131255024	-2.79493575500688	0.00519100299469779	0.069748863952853
HHLA3	27.6165680097508	-2.74667180714796	0.982345143212826	-2.79603541191722	0.00517337315898953	0.069748863952853
HOXB4	45.1326407280422	-2.97322411266078	1.06400294176799	-2.79437583858589	0.00520000048559599	0.069748863952853
KLHDC9	56.934233466282	-4.00492345188265	1.43296712182475	-2.79484671412611	0.00519243288215771	0.069748863952853
LRRC3B	166.22948480284	-4.57637198607871	1.63747368018605	-2.7947759047698	0.00519357024770455	0.069748863952853
LUZP2	9.42135674351514	-1.62028272788779	0.579648276628336	-2.79528602640304	0.00518538151731916	0.069748863952853
MESDC1	120.894596910186	-4.29056411912262	1.53547396334682	-2.79429298154338	0.00520133314033228	0.069748863952853
PDIA5	72.7263714810386	-3.94770945787493	1.41146264791502	-2.7968926161145	0.00515966790139271	0.069748863952853
PTCH2	142.242183149653	-5.20629498879684	1.86283622422879	-2.79482163868283	0.00519283562727625	0.069748863952853
SBSPON	32.9211517364825	-2.93258582621903	1.04935216480815	-2.79466314986368	0.00519538182250675	0.069748863952853
SNORD30	7.40535287193371	-1.82184083765644	0.651588599675826	-2.79599863865456	0.00517396183699069	0.069748863952853
GINS2	70.3204555366067	-4.39412621510603	1.57309120660197	-2.7933067050815	0.00521721991281301	0.0698302301379332
HEATR8-TTC4	43.1892695208383	-3.68609396459342	1.31959538256409	-2.79335166922985	0.00521649468529614	0.0698302301379332
MSTN	239.229889554979	-6.35431445479788	2.27452425111117	-2.79368947229013	0.0052110491658322	0.0698302301379332
FKBP11	31.894335477483	-3.07128644495043	1.1000178892316	-2.79203317965659	0.00523779849143691	0.0700178137937383
KCNAB2	135.988051029517	-5.2391863510173	1.87634445842474	-2.79223056699078	0.0052346041644461	0.0700178137937383
AP1S3	52.0996491265562	-4.04068060355534	1.44734177366312	-2.79179436196931	0.0052416656416541	0.0700256333529682
CABLES1	50.155720593577	-3.34536135535606	1.19883243481878	-2.79051622077756	0.00526240632782763	0.0700395751741749
DNAJC9-AS1	31.516789070858	-2.98844075675855	1.07088743314857	-2.79062081060385	0.00526070634421068	0.0700395751741749
MFHAS1	74.1462300617608	-3.57210292188606	1.27986742995222	-2.79099447199732	0.00525463697267392	0.0700395751741749
NLRP12	42.1923290483932	-3.22451194073585	1.15547534386672	-2.79063673478764	0.00526044755900403	0.0700395751741749
PAOX	90.5600803089706	-4.11175151882084	1.47329953004198	-2.79084560537645	0.00525705425055757	0.0700395751741749
SCARNA17	26.7786845717665	-2.91525566775509	1.04441383548342	-2.79128403771646	0.00524993791599752	0.0700395751741749
DGCR11	13.4954066647374	-2.0803800837293	0.745737960842722	-2.7896931535822	0.00527580163722026	0.0700801676243914
FAM105A	37.8543951841819	-3.23927351799266	1.16103661815808	-2.789983939638	0.00527106561823389	0.0700801676243914
GPR137B	19.5895266659569	-2.03481394442385	0.729449036002122	-2.78952174037547	0.00527859523657825	0.0700801676243914
OCLN	66.9393536624687	-4.06633234112209	1.45769988392486	-2.78955386219384	0.00527807163091322	0.0700801676243914
TBX18	41.5349136431041	-3.05687255058332	1.09592075901556	-2.78931895890834	0.00528190178409273	0.0700804568181706
FZD2	44.8139003977363	-3.219167659998	1.15422561205557	-2.78902809500558	0.00528664786715395	0.0700998335896393
TNFSF14	27.8278799545391	-2.90421776990779	1.04161116912023	-2.78819760771264	0.00530022029883509	0.0702361491153085
LOC100129534	18.3072494548485	-2.29372147891998	0.822724096684396	-2.7879595215015	0.00530411707840966	0.0702441575840286
BMP6	88.5414728864722	-3.88357704754171	1.39333589151825	-2.78725113677361	0.00531572658621155	0.070267054967053
C19orf35	9.46176583254858	-1.81332983300943	0.650578760446358	-2.78725642959096	0.00531563975876409	0.070267054967053
TAF1B	53.0790407832189	-3.13221594267187	1.12367453050868	-2.78747613978039	0.00531203659380114	0.070267054967053
NEU4	34.020843143741	-2.73077747833817	0.979912524107419	-2.78675637993868	0.00532384861635938	0.070330842247695
LOC100128593	18.9073176291477	-1.9202008330227	0.689152997377701	-2.78632007744182	0.00533102034596719	0.0703820043819369
GPC2	21.2937252728535	-2.38021316900923	0.854447674457121	-2.78567458273148	0.00534164667952974	0.0704786839256444
APOL5	83.7425334170819	-4.78606802040123	1.72019091186829	-2.78228886536966	0.00539769733469021	0.0705564312944535
C21orf15	9.690841261146	-2.04367004955045	0.734624532387654	-2.78192458793634	0.00540375949074933	0.0705564312944535
EME2	47.7915703881624	-3.41274500815893	1.22631824782215	-2.78291953513674	0.00538721650265411	0.0705564312944535
FAM21A	29.4352546226422	-2.88071976129095	1.03525893178902	-2.78260797645359	0.00539239186483719	0.0705564312944535
FAM66D	5.55812145102723	-1.80275694367657	0.647871491074606	-2.78258415212312	0.00539278780014943	0.0705564312944535
FJX1	18.7917596990835	-2.11544367356117	0.760010987774508	-2.78343827601189	0.00537860954596082	0.0705564312944535
LOC100505989	15.084249321268	-2.08687510602101	0.750111300119518	-2.78208727916577	0.00540105129062362	0.0705564312944535
LOC100508120	28.7270568299286	-2.66299773714024	0.957135043672103	-2.7822591542814	0.00539819154438565	0.0705564312944535
LOC91948	32.7983865316055	-3.05990503147509	1.09866524037416	-2.78511135059939	0.00535093440422682	0.0705564312944535
MGARP	18.6945875104719	-2.8060237330177	1.00762185139663	-2.78479841334163	0.00535610105440348	0.0705564312944535
NRIP3	38.561826869116	-3.60331783771138	1.29401843025746	-2.78459545355506	0.00535945436473665	0.0705564312944535
NWD1	35.9976252549259	-3.22355728945608	1.15830878017101	-2.78298614725183	0.00538611057790754	0.0705564312944535
PYDC1	14.1617668044007	-1.80953010873275	0.650393375373928	-2.78220870206804	0.00539903085237469	0.0705564312944535
SDK1	97.308533191993	-3.78618082701408	1.36073041683593	-2.78246211017903	0.00539481642054425	0.0705564312944535
SLC25A22	33.2643280002925	-2.98807856600831	1.07334486848195	-2.78389421121881	0.00537105491658873	0.0705564312944535
TLR3	28.901992465337	-2.67278166411583	0.959958574867223	-2.78426771122444	0.00536487334026866	0.0705564312944535
ZNF300P1	33.0134347521512	-2.77508467319674	0.997381264785055	-2.78237096602651	0.00539633189733178	0.0705564312944535
IFI27L2	36.9933769863538	-3.21722894787928	1.15663859397424	-2.7815334579359	0.00541027535917773	0.0705983026226648
PDZRN4	12.1786264702771	-3.03285304917298	1.09045662991149	-2.78126884277751	0.00541468762798268	0.0705996832538277
WNT9A	176.811823741451	-5.36482287200613	1.92900811280023	-2.78113027954989	0.00541699936660492	0.0705996832538277
KLHL29	160.316729770197	-4.83074240870356	1.73727339583021	-2.7806460516222	0.00542508504938134	0.070618785557383
TRIM67	1.01197821709619	3.26930015137133	1.17566261360402	2.78081493239732	0.00542226382600006	0.070618785557383
HSD17B14	9.13259936258235	-1.81884264536599	0.654389926368162	-2.77944780638738	0.00544514032109214	0.07075684517615
SCIMP	19.3417794490986	-2.1489508070715	0.773106881906966	-2.7796296441843	0.00544209256394677	0.07075684517615
SGK196	7.39049229524641	-1.77578288555188	0.638904584426417	-2.77941797388432	0.00544564048648879	0.07075684517615
JPX	64.4259815640747	-4.04891535869501	1.45690192981352	-2.77912691021919	0.00545052257470401	0.0707771753690262
KLRG1	42.4404097676598	-3.48688210697999	1.25498957810596	-2.77841518990334	0.00546247709571737	0.0708031280906015
LOC101059948	6.24984211552013	-1.70857122963467	0.614861303454543	-2.77879128192849	0.00545615706178732	0.0708031280906015
PCDHGA11	14.4621906715416	-2.12259800935969	0.763931026024303	-2.77852049079122	0.00546070690244941	0.0708031280906015
ANKMY1	83.46489276696	-4.933143963208	1.77604298725392	-2.77760391984403	0.00547613258085117	0.0708517937110211
CBLN4	13.0070109319775	-2.4356356862052	0.876886098869026	-2.77759641685117	0.00547625901663835	0.0708517937110211
CDKN2B-AS1	20.9769029860854	-3.05379062276095	1.09951287810389	-2.77740323335476	0.00547951533270142	0.0708517937110211
DLEU2L	18.7505426524908	-2.48716822403012	0.895384141320825	-2.7777666693551	0.00547339067530431	0.0708517937110211
PIR	29.7743016671432	-2.65652839902801	0.956644029697318	-2.77692466221583	0.00548758969412658	0.0709132199419688
DYNC1I1	125.567703681045	-4.50531963092385	1.62268488905212	-2.77645996540684	0.00549544024554884	0.0709716813794096
GLTSCR1	216.345836904683	-5.61432491196973	2.02278387512345	-2.77554363618164	0.005510950348257	0.0711289326558156
ATP13A5	52.9163398572447	-3.89385680076477	1.40393897449568	-2.7735228321897	0.00554529489259077	0.0712321709065356
C17orf58	65.5181175357361	-3.82006740247485	1.37822837808395	-2.77172307813426	0.00557604507182069	0.0712321709065356
C19orf71	26.4961744732306	-2.47307824308479	0.891441922097967	-2.7742449415712	0.00553300017741933	0.0712321709065356
FAM133B	36.4068263733229	-3.20355857100519	1.15562997682888	-2.77213176815987	0.0055690488178457	0.0712321709065356
FAXC	9.33515492231018	-1.95593626470997	0.705310991514986	-2.77315437904728	0.00555157771131004	0.0712321709065356
FLJ40852	33.1953518287523	-2.96765745360143	1.07075247117503	-2.77156255389703	0.00557879521134552	0.0712321709065356
GATM-AS1	28.7213360050087	-2.96048056081194	1.06717347108724	-2.7741324545819	0.00553491377448022	0.0712321709065356
GSTM5	63.4048153890381	-3.77816094425796	1.36319525993489	-2.77154788847962	0.00557904652377882	0.0712321709065356
IGFBP2	206.417656751029	-5.38138336729498	1.94072708839475	-2.77286971438427	0.00555643617672987	0.0712321709065356
MAP6	28.061459117822	-2.50307230100968	0.902324477385426	-2.77402682044333	0.00553671133653681	0.0712321709065356
RANGRF	61.5013427005585	-3.73993476178901	1.34871999927806	-2.7729512158127	0.00555504477319875	0.0712321709065356
RIN1	88.5793540808135	-4.48760939840389	1.61890007193567	-2.77201136512285	0.00557110914137406	0.0712321709065356
RPS6KA1	44.2960609039742	-3.69691155368073	1.33368021209932	-2.77196251405837	0.00557194527153802	0.0712321709065356
SEC14L2	14.3301457094288	-2.0455350286925	0.73775445583296	-2.77265018532893	0.00556018557132394	0.0712321709065356
SIRPB2	26.8428225660567	-2.65697500718568	0.95813189571004	-2.77307854908294	0.00555287155152874	0.0712321709065356
SNORD47	12.3397081985523	-1.85142510940002	0.667806192488409	-2.77239883401075	0.00556448127002997	0.0712321709065356
SUV39H1	125.331193800699	-5.28252618223373	1.90594135386691	-2.77161003486081	0.00557798162871015	0.0712321709065356
ZNF101	27.8326130566944	-2.62111981313891	0.944822150314498	-2.77419386523319	0.00553386899971836	0.0712321709065356
ALG1L	27.4238380465264	-3.64368725049452	1.31496292185334	-2.77094295963799	0.00558942173041858	0.0712635848628884
CACNB3	76.2546557281184	-3.67102627822585	1.3249780979461	-2.77063166849056	0.00559476750335901	0.0712635848628884
CHST7	70.1910387064186	-3.59091668461568	1.2961579200736	-2.77043146440967	0.00559820802578865	0.0712635848628884
ITGA9	84.1447091389232	-4.29993801761104	1.55202901963318	-2.77052681568242	0.00559656916887097	0.0712635848628884
SGOL2	14.5324654513427	-2.33862160875673	0.844135634678001	-2.77043346197416	0.00559817368806391	0.0712635848628884
ZNF121	21.354898960162	-2.09208267063595	0.755240583795859	-2.77008772505457	0.00560411966556365	0.0712962987864046
ANKRD33	0.836270306943765	3.12914558073298	1.13047737152345	2.76798603807176	0.00564038719645249	0.0713218194044768
BEND5	79.5590321457358	-4.53122090844048	1.63694228216716	-2.76810059695053	0.00563840488083918	0.0713218194044768
C9orf40	76.9110425262722	-4.23001974792804	1.52886970013211	-2.76676275784819	0.00566159395161635	0.0713218194044768
CCDC17	80.1439900551803	-4.72299101120841	1.70589908909303	-2.7686227405863	0.00562937771666774	0.0713218194044768
DPH3P1	16.491633554404	-2.15739800749929	0.779150048057008	-2.76891211504031	0.00562438043711962	0.0713218194044768
GPR156	8.44966420255284	-2.36531939859262	0.855015369616916	-2.76640570759843	0.00566779731143703	0.0713218194044768
GRK4	52.2383565970172	-3.22822903652244	1.16696280193198	-2.76635127630282	0.00566874353439118	0.0713218194044768
KIF27	69.481915589369	-3.83220126234505	1.38487842033645	-2.76717523074266	0.00565443530831425	0.0713218194044768
LOC494141	19.0723264032653	-2.01116656060719	0.726506055238681	-2.76827226160759	0.00563543558893757	0.0713218194044768
MIR133A2	34.0108071245005	-3.13230586165565	1.13207118563732	-2.76688065326233	0.00565954699239227	0.0713218194044768
NAP1L5	58.6023869913569	-3.9522538475969	1.42840062522482	-2.76690851138129	0.00565906340330144	0.0713218194044768
NMRAL1	39.4450301520684	-2.60424235276688	0.941417313147185	-2.76629961696883	0.00566964170189794	0.0713218194044768
SPIRE2	24.5550711722714	-2.53043147218877	0.91443647654689	-2.76720312136304	0.00565395154952953	0.0713218194044768
SUGT1P1	46.319723590726	-3.23841770768588	1.1693037585315	-2.76952646740221	0.00561378429849938	0.0713218194044768
TPTEP1	72.4875395725138	-3.04023823521501	1.09767701876855	-2.76970200089071	0.00561076006704263	0.0713218194044768
XKR5	19.7293550358669	-2.0394559417263	0.736442884427976	-2.76933348783786	0.00561711080201248	0.0713218194044768
XXYLT1	69.061439106861	-4.1586326225108	1.50295562263593	-2.76696966954836	0.00565800188940388	0.0713218194044768
ZNF610	14.3020692351343	-2.06215080348072	0.744707049835806	-2.76907651664555	0.00562154312791154	0.0713218194044768
ZNF674-AS1	86.6937618741188	-4.63657616102894	1.67606878401463	-2.76634002449655	0.00566893915135292	0.0713218194044768
BCYRN1	135.506885100002	-5.52308798792285	1.99702689658365	-2.7656552835474	0.00568085510156466	0.0713616532617593
KIF25	33.3769376281104	-2.85716137295558	1.03307764354708	-2.76567922150121	0.00568043814941108	0.0713616532617593
TYW1B	24.9089676831147	-2.60658297769779	0.942521841019724	-2.76554119411991	0.00568284269471427	0.0713616532617593
ATCAY	104.848233959338	-4.87050300463221	1.76346660986692	-2.76189125293377	0.00574676158773127	0.0714425419066626
CCR10	82.1003098724841	-4.65742033218978	1.68611829388465	-2.76221445973375	0.00574107543967525	0.0714425419066626
CLSPN	36.4358962623519	-3.48084760039685	1.26081080954198	-2.76080088626569	0.00576598179579546	0.0714425419066626
CPXM2	119.727883375329	-4.37025354382437	1.58161064374738	-2.7631664980894	0.00572435578623437	0.0714425419066626
CRYBB2P1	64.0998213810925	-3.71450240895875	1.34439612327499	-2.76295233573726	0.00572811306277841	0.0714425419066626
DDR2	31.9113162906424	-2.58224008192966	0.935970328133608	-2.75889096514291	0.00579978826258916	0.0714425419066626
EBPL	67.2722890842832	-3.97029193985702	1.43798160680814	-2.76101719316828	0.00576216428898544	0.0714425419066626
ERBB3	205.455302725574	-5.555589501397	2.01312435862774	-2.75968520155606	0.00578570827281855	0.0714425419066626
FZD9	138.496908819966	-4.73158348468131	1.71424283234702	-2.76015940997295	0.00577731634671423	0.0714425419066626
GJA5	70.5054087510939	-3.55864794190099	1.28955799352195	-2.7595873623193	0.00578744107201957	0.0714425419066626
GPC6	25.8706481000187	-2.15556192050958	0.779835531599854	-2.76412375836145	0.00570758871320479	0.0714425419066626
HSPB2-C11orf52	8.52151551309421	-1.83872911213647	0.666166174911245	-2.7601658285659	0.00577720283409524	0.0714425419066626
INGX	10.3347728256832	-1.86632601835337	0.676401684637806	-2.75919776774763	0.00579434569830985	0.0714425419066626
ITGB3	65.3599996073986	-3.68388907478692	1.33527100762168	-2.7589074081287	0.00579949645327485	0.0714425419066626
KCNE3	34.9847325633136	-2.84821671156276	1.03124090293348	-2.76193147833904	0.00574605362921525	0.0714425419066626
KIF7	43.0172714884481	-2.99552108477104	1.08378281245916	-2.76394961272181	0.00571063569405371	0.0714425419066626
LINC00689	36.2712575736409	-3.18865830756029	1.15556266098265	-2.75939887573797	0.00579078061624402	0.0714425419066626
LINC00854	6.05287145774575	-1.81060565785136	0.6550799152396	-2.76394622355216	0.00571069500802188	0.0714425419066626
LOC100130899	35.9281514920337	-3.30074779469454	1.19497439986109	-2.76219121939202	0.00574148413555108	0.0714425419066626
LOC100506305	19.7806993868633	-2.49590096163092	0.90311918094818	-2.76364516919072	0.00571596598746583	0.0714425419066626
LRP2BP	85.6923947702593	-4.13094979859408	1.49704919698888	-2.75939481942407	0.00579085250379452	0.0714425419066626
MB21D2	98.2261775514707	-4.76143817440434	1.72332978081624	-2.76292920101985	0.00572851907265629	0.0714425419066626
MIR133B	32.7069068742019	-3.02001824307565	1.09445781431316	-2.75937382289229	0.00579122462524514	0.0714425419066626
PCDHGB4	12.0589973297238	-1.83204962693216	0.663657631412755	-2.76053425775005	0.0057706905449847	0.0714425419066626
PFN1P2	54.6519412176396	-3.89590368763868	1.41180819965936	-2.75951343006697	0.00578875077269493	0.0714425419066626
SELM	152.976369436293	-5.63618568288096	2.04245561466042	-2.75951440140257	0.005788733563873	0.0714425419066626
SNORA67	31.5321336239838	-2.30521397627859	0.835471848295064	-2.75917612422585	0.00579472949532617	0.0714425419066626
SUSD2	47.2282187392159	-2.80420358938437	1.01628046840488	-2.75928119900381	0.00579286645541476	0.0714425419066626
TAGAP	23.3098878197575	-2.57943012624571	0.932939601205502	-2.76484149982774	0.00569504604715756	0.0714425419066626
WDPCP	66.4443250613245	-4.03170744204741	1.45869893983702	-2.76390647305048	0.00571139072431983	0.0714425419066626
WNT2B	19.9874856899624	-2.4010288868244	0.868996349683415	-2.76299076250335	0.0057274387377138	0.0714425419066626
ZBTB26	75.9877730949391	-4.3417059620592	1.57260114165243	-2.76084370477888	0.0057652259294164	0.0714425419066626
ZNF677	35.460188107426	-2.88855841951022	1.04665242545575	-2.75980674124214	0.00578355637408992	0.0714425419066626
CCDC73	42.9624520518184	-3.44844943000085	1.25033851877146	-2.75801263276219	0.00581539504803196	0.0715760495059146
IER3	111.234119110059	-4.19774776448943	1.52227785618343	-2.7575437345018	0.00582374223230287	0.0715760495059146
LINC00311	25.4338955093399	-2.72398015443507	0.987754705006412	-2.75774961195188	0.00582007593530208	0.0715760495059146
SCLT1	51.9830602758711	-3.28538184993234	1.19146647025191	-2.757427029598	0.0058258214555683	0.0715760495059146
SNX22	38.6970795753625	-3.34425694357509	1.21287822219906	-2.75728995901308	0.00582826436991523	0.0715760495059146
WFIKKN1	11.0109469387098	-1.98908419353451	0.721427573154397	-2.75715022207615	0.00583075575539159	0.0715760495059146
CCDC68	77.5256173677323	-4.21822811741229	1.53015531193547	-2.75673200263359	0.00583821797439819	0.071588135968096
CORO2B	99.3659474274938	-4.38397506340223	1.59028728024738	-2.75671893868149	0.00583845121089698	0.071588135968096
BORA	26.7563714368478	-2.49830752778	0.906891309739145	-2.75480369141325	0.00587273598862117	0.0716082624798116
BTK	17.9701916884333	-2.38558042398094	0.865964100732997	-2.75482600486748	0.00587233551362719	0.0716082624798116
C1orf112	36.7593694301965	-3.14153208996381	1.14039469465117	-2.75477613557713	0.00587323058624132	0.0716082624798116
CNNM2	47.193307483183	-3.21988607388932	1.16940232516173	-2.75344593097503	0.00589715102774919	0.0716082624798116
EML5	21.6721521426547	-2.4927775160099	0.904969260010681	-2.75454385708137	0.00587740122781669	0.0716082624798116
GUSBP4	21.0523082851509	-2.22343340518639	0.806988094322014	-2.75522454523247	0.00586518677916095	0.0716082624798116
HSD3BP4	5.15659902434825	-1.84696084976915	0.670773798354813	-2.75347792996557	0.00589657457580299	0.0716082624798116
HSPA7	55.7922183482761	-3.09261368486735	1.12255926679926	-2.7549669548275	0.00586980635603583	0.0716082624798116
LAD1	66.5193768845361	-4.25423317923193	1.54493344366362	-2.75366760728769	0.00589315863999231	0.0716082624798116
LDLRAD2	40.5425380581992	-3.02412135940146	1.09733690093357	-2.75587320250387	0.0058535683976748	0.0716082624798116
MYC	102.899734646203	-4.47508985678794	1.62513110451077	-2.75367928431542	0.00589294840442048	0.0716082624798116
PRSS45	94.1823512320417	-4.9437215496454	1.79450631900655	-2.75492011216893	0.00587064677563191	0.0716082624798116
SPATA2L	15.1877698256775	-1.71989714055919	0.624227640038362	-2.75524028454346	0.00586490461964683	0.0716082624798116
TSC22D1-AS1	112.639479049418	-4.70928809154766	1.71029879258996	-2.75348852022297	0.00589638380676773	0.0716082624798116
ZBTB21	110.514945858369	-4.71033498063435	1.71037173904796	-2.75398316815983	0.00588747959465816	0.0716082624798116
ZBTB45	199.258041234754	-5.71483614195888	2.07542136280478	-2.7535787403844	0.00589475883922114	0.0716082624798116
ZNF416	67.4756408669767	-3.93974853913553	1.43031265582115	-2.75446667069704	0.00587878772713896	0.0716082624798116
NPTXR	46.2265537107834	-3.01664586019574	1.09576828278253	-2.75299614671767	0.0059052591288531	0.071665929188897
TLR7	27.8417234188128	-2.745310661187	0.997283701378414	-2.75278805558791	0.00590901371215129	0.0716707262926366
RAB36	35.8464054278462	-3.09575536846218	1.12480528565282	-2.75225890911905	0.00591857078254483	0.0717458566168147
DCLRE1B	46.118207761919	-3.14687788380345	1.14371309011364	-2.75145743369151	0.00593307299816297	0.0718808134104526
CDHR3	49.6932145906509	-3.80961798183904	1.38513470978866	-2.75035919244296	0.0059529970177489	0.071958748653639
FAM109B	66.2565767091194	-3.66591489901759	1.33288306838979	-2.7503649689588	0.00595289206409671	0.071958748653639
FREM1	67.5554850186241	-3.71737846024119	1.3515523944864	-2.75045087072174	0.00595133150970325	0.071958748653639
REM2	8.29507121724071	-1.96850819838028	0.71563783089614	-2.75070449519873	0.00594672613237141	0.071958748653639
HIST1H2BC	55.6084025660206	-4.17708186372159	1.51937923408236	-2.74920294421713	0.00597403852042708	0.0720204122287551
NAALADL1	27.1798065634943	-2.60303056284669	0.946604815733586	-2.74985983546834	0.00596207615131805	0.0720204122287551
NAV3	72.8841240885097	-4.72780901278926	1.71973391130286	-2.74915147146659	0.00597497678204343	0.0720204122287551
SNORD59B	18.5807348588201	-2.39865659708004	0.872461243727206	-2.74929873885611	0.00597229269882336	0.0720204122287551
TNFRSF9	30.9418354112329	-3.06148329610527	1.11352552944079	-2.74936067037703	0.00597116426462182	0.0720204122287551
KATNAL2	48.0884895211606	-3.5005381819515	1.27347050812016	-2.74881762838689	0.00598106540360335	0.0720530945148941
ATP6V1E2	45.3928464255944	-3.84132297589328	1.3998531474098	-2.74408996615183	0.00606789057977865	0.072246240953446
BMPR1B	78.721289266507	-4.47173325707378	1.62745886544029	-2.74767820682461	0.00600188826949531	0.072246240953446
C5orf56	86.2307712764613	-4.48194273844135	1.63242281774363	-2.74557711992558	0.00604045685704966	0.072246240953446
CCDC3	318.407687610578	-5.41260405006323	1.97284062068898	-2.74355870073933	0.00607771807870741	0.072246240953446
CCL26	1.01612828767913	2.64761955034373	0.964549812809963	2.7449277530111	0.00605242204228618	0.072246240953446
CLMP	40.9318580436122	-3.11826218262064	1.1354353461535	-2.74631417207886	0.00602690181338854	0.072246240953446
EPB41L4A-AS1	134.179511193539	-5.43515225873008	1.98065293541952	-2.74412147708194	0.00606730813155557	0.072246240953446
GPATCH2	52.4120027309999	-3.9533626350827	1.43984991365312	-2.74567689145629	0.00603862036418285	0.072246240953446
HES6	110.30799155591	-4.44532711185047	1.61976652383312	-2.74442461085736	0.0060617075770397	0.072246240953446
KDELC1	32.9802737929539	-2.69752846207892	0.982847548076737	-2.74460517031101	0.00605837386046343	0.072246240953446
KIF11	25.742530369279	-2.97323236695903	1.08248238117989	-2.74667968611023	0.00602018985572899	0.072246240953446
MMS22L	46.8991921693791	-3.51627746047974	1.28166476760318	-2.74352354013403	0.0060783689951458	0.072246240953446
NUDT17	60.8631951154968	-4.41584374467004	1.60931237633209	-2.74393201072283	0.00607081098797599	0.072246240953446
PDE1B	54.4050993297747	-3.6805637519156	1.34042233142443	-2.74582395833735	0.00603591422378641	0.072246240953446
PITX3	307.223040970499	-6.62540413429761	2.41471021389368	-2.74376780127759	0.0060738483677262	0.072246240953446
SLC51A	28.0849395652261	-2.42123198923447	0.882020614608563	-2.74509682555322	0.00604930467044844	0.072246240953446
SLC9B2	44.7706864910262	-2.74977533985369	1.0015498086158	-2.74552030882423	0.00604150280283065	0.072246240953446
SSTR1	26.1246580353454	-2.10881899073657	0.768609807832064	-2.7436795227538	0.00607548182001249	0.072246240953446
TMEM107	14.8730357337421	-1.65886152606452	0.603970874460311	-2.74659192390167	0.00602180082416041	0.072246240953446
VAV1	19.012444747978	-2.43442681087515	0.886341134020953	-2.74660254097787	0.00602160591581686	0.072246240953446
ZNF214	10.8039772841977	-1.74653691822342	0.636030634798439	-2.74599496103973	0.00603276902015814	0.072246240953446
ZNF675	26.758683085086	-2.85758144542914	1.04123512110404	-2.74441515418649	0.00606188222356651	0.072246240953446
ZNF782	27.5527612062712	-2.64529662406298	0.964096620519114	-2.74380862639953	0.006073093098202	0.072246240953446
ZNF821	123.710284262115	-4.90275786077889	1.7858450557597	-2.7453433571779	0.00604476169460706	0.072246240953446
LOC643339	14.7709083393545	-2.25878094052862	0.823416136937888	-2.7431827470962	0.00608468123643259	0.0722778485779411
LOC728431	62.8280160147367	-3.70617140734526	1.35122091196498	-2.74283159365528	0.00609119155111966	0.0722778485779411
PAQR9	91.5011394625229	-4.26673043596785	1.55553554965788	-2.74293341409412	0.00608930317494384	0.0722778485779411
C5orf55	128.548376521113	-4.75935028450952	1.73640414640642	-2.74092312803977	0.00612668395722489	0.0724475359027507
DUXA	16.4306534920339	-2.18212104780216	0.796219346179852	-2.74060289827378	0.00613265759739244	0.0724475359027507
EML6	72.5531175128224	-4.37347832643566	1.59531335793148	-2.74145408780781	0.00611679085782555	0.0724475359027507
GPR4	73.8610626308791	-3.61267919432804	1.31813042726598	-2.7407600337558	0.00612972570060584	0.0724475359027507
NEBL	69.9777018638915	-3.3577106631245	1.22500192278471	-2.74098399412439	0.0061255491400561	0.0724475359027507
PPM1L	51.8566675125971	-3.24141298932825	1.18262008304264	-2.7408742975079	0.00612759451451639	0.0724475359027507
REPS2	41.7320843000571	-3.40171783745891	1.24075162284808	-2.74165898703436	0.00611297692530167	0.0724475359027507
SALL2	54.5469117765624	-3.05650019778452	1.11506121437835	-2.74110529392643	0.00612328813152819	0.0724475359027507
REC8	59.9810379902854	-3.3985790864661	1.24073641656205	-2.73916283998757	0.00615958566127007	0.0726754486657613
SHISA6	43.4023047458888	-3.13695577410252	1.1452819237409	-2.73902495889929	0.006162169516586	0.0726754486657613
TMEM102	85.7206687214037	-4.21875724825524	1.54024049047873	-2.73902502520498	0.00616216827380038	0.0726754486657613
ASRGL1	106.639139688947	-4.44873137959908	1.62480808295301	-2.73800421494317	0.0061813283688358	0.0726860444362502
FAM154B	16.3921697241996	-2.34964816266017	0.858162112109767	-2.73800034923894	0.00618140102800189	0.0726860444362502
MAGIX	40.2499603731285	-3.5845015048503	1.30878961637167	-2.73879121595381	0.00616655202779036	0.0726860444362502
SPAG8	32.0119457248533	-2.50572955743896	0.915265774116067	-2.73770704455643	0.00618691617980925	0.0726860444362502
ST20	24.0584297489386	-2.17585581637198	0.794761398535852	-2.73774722876633	0.00618616031455954	0.0726860444362502
ZDHHC12	102.732942294283	-4.49046484894625	1.64011098077457	-2.73790304533267	0.00618323019018141	0.0726860444362502
ZNF497	12.3537916956838	-2.07437480001732	0.757544625486459	-2.73828726417965	0.00617601030930735	0.0726860444362502
LOC100506713	34.195869577152	-3.29526314333407	1.20403008370629	-2.73686113655106	0.00620284702784643	0.0728330992510201
SNORD22	23.1766675316522	-2.62725814868239	0.960093322422059	-2.73646122447193	0.00621039135720644	0.0728415061055522
TMEM243	45.4138885030145	-3.35016955035209	1.22419629923202	-2.73662773891227	0.00620724906404633	0.0728415061055522
CNIH3	16.787651973988	-2.22545191827659	0.813362456490745	-2.7361134024778	0.00621695972512175	0.0728784811733365
ARHGAP39	44.3153221890298	-4.35289880990176	1.5918725720835	-2.73445179359082	0.00624842440265356	0.0729436926654969
C6orf226	80.0045381827853	-4.36409739270265	1.59664258777309	-2.73329637210133	0.00627038820475844	0.0729436926654969
CHRNA5	57.0754114440602	-3.94083004897086	1.44141817933863	-2.7339949679135	0.00625710006629873	0.0729436926654969
HGC6.3	10.1901818156829	-1.89575402047342	0.693493572374057	-2.73362882655657	0.00626406135363068	0.0729436926654969
HMGCS2	246.036487505335	-4.94595704657781	1.80878410077806	-2.7344098416446	0.00624922066825809	0.0729436926654969
KCTD17	29.504732795351	-2.57441289505552	0.941189950780974	-2.73527452446697	0.00623282707298463	0.0729436926654969
LOC100507547	21.0059791343065	-2.41668329394734	0.884124349616477	-2.73342012918847	0.00626803234519029	0.0729436926654969
MYH13	22.0157432197564	-2.46936410497078	0.90304859002844	-2.73447534522257	0.00624797742279818	0.0729436926654969
NTRK2	101.013506836025	-3.5472301117249	1.29763085553581	-2.73362034864699	0.00626422262301182	0.0729436926654969
SLC14A2	32.829863596232	-2.97161681988417	1.08654926566833	-2.73491217911445	0.00623969209077609	0.0729436926654969
SMIM5	21.8425839252875	-2.57099480024564	0.940456888850679	-2.73377209601561	0.00626133660348865	0.0729436926654969
SNORA40	10.6581553789465	-1.52085106975202	0.556061965050725	-2.73503883620828	0.00623729166405005	0.0729436926654969
TNFAIP8L3	29.6017198160249	-2.28705980491026	0.836373129606808	-2.73449698938253	0.00624756666970108	0.0729436926654969
ZNF552	96.434351309328	-4.13150585823875	1.51115588835416	-2.73400374513214	0.00625693327434342	0.0729436926654969
DAPP1	46.6832720119619	-4.15341449420381	1.52019087796523	-2.7321664367327	0.00629193472309196	0.0729565907626335
FAM115C	30.0747530433564	-2.80167121654435	1.02528678338602	-2.73257322921086	0.00628417001072552	0.0729565907626335
LOC100128682	16.2293855881409	-2.2807882285766	0.834652449894236	-2.73262030066001	0.00628327208439373	0.0729565907626335
LOC644669	7.6928975577303	-1.73122658311628	0.633513441254758	-2.7327385188345	0.00628101748540166	0.0729565907626335
MIR497HG	29.4119549731924	-2.63940989093891	0.965944548178529	-2.7324652288954	0.00628623064148528	0.0729565907626335
ZNF277	145.621824140151	-5.21536318074822	1.90887753882212	-2.73216226535223	0.00629201438965295	0.0729565907626335
FBXO24	13.3531412623237	-1.93852528123327	0.709761139361383	-2.73123614935791	0.00630972418842255	0.0730428462072681
GMIP	46.0594857960994	-3.35694705976136	1.22904588263371	-2.73134396949266	0.0063076600758732	0.0730428462072681
ZNF765	55.2098072570813	-3.56301894511729	1.30440782509394	-2.73152220998115	0.00630424916630451	0.0730428462072681
COX10-AS1	53.4488375249663	-3.57491850436979	1.30898926566143	-2.73105257479968	0.00631323994515977	0.0730439122722254
PI16	290.276883577384	-5.9027003306521	2.16161205172362	-2.73069366260492	0.00632011880187146	0.0730838670124269
ADORA2A	50.6935793799619	-3.09951993287434	1.13517783107469	-2.73042676488844	0.00632523849564156	0.0731034470772008
ATL1	38.7308052952616	-3.26337263278011	1.1954234365955	-2.72988845030009	0.00633557592854891	0.0731420998722877
KIF17	68.9806419161575	-3.64353029349527	1.33476474963711	-2.72971719884412	0.00633886771332834	0.0731420998722877
STAP2	19.3812093966095	-2.44958066481058	0.897278684619842	-2.73001098409956	0.00633322153582343	0.0731420998722877
LOC284837	15.0402046712142	-2.06438829903631	0.756325452030717	-2.72949732617549	0.00634309634879542	0.0731513300548921
ANKRD34A	56.2622523213932	-3.28216106440119	1.20260478982748	-2.72921003821383	0.00634862535434876	0.0731755385926692
DZIP1L	29.9947685420627	-2.85015202205928	1.04460428381751	-2.72845140137028	0.0063632465677843	0.0731927608359719
GAS2L1	165.20534072194	-4.98726397138139	1.82767972885587	-2.72874065003907	0.00635766830556389	0.0731927608359719
LOC100294362	25.3305964774399	-2.61417218011053	0.957985303200295	-2.72882284454416	0.00635608395879552	0.0731927608359719
SNORD49A	4.00862941246699	-1.90792998645521	0.699280027530239	-2.72842053446565	0.00636384210690077	0.0731927608359719
CYP17A1	37.6547253778543	-3.29498972666294	1.20841930807047	-2.72669404126303	0.00639723264761058	0.0732025611622334
FAM69B	202.500623773339	-5.37061282242944	1.96922388070288	-2.72727386411366	0.00638600127907761	0.0732025611622334
FGFBP2	12.2091978021875	-2.9080715826199	1.06687507547659	-2.72578453603935	0.00641488588664016	0.0732025611622334
GRIN2C	26.5798527574966	-2.3405710779532	0.858547309437865	-2.72619930459707	0.00640682991696575	0.0732025611622334
LOC100130987	9.51048733993683	-1.70599949630264	0.625557360078762	-2.727167171509	0.0063880666185788	0.0732025611622334
LOC255512	82.965342196249	-4.5968449407664	1.68647062973366	-2.72571894210358	0.00641616073931926	0.0732025611622334
LOC441461	16.3413222227789	-2.15564364747164	0.790506981923607	-2.72691285056855	0.00639299214949124	0.0732025611622334
MGC21881	76.5675491371057	-4.43094427554044	1.62414880797213	-2.72816397967426	0.00636879395865552	0.0732025611622334
MOG	14.1013558028369	-1.80093020286668	0.660586792260863	-2.72625826608337	0.00640568545868318	0.0732025611622334
RAB37	28.4628809782229	-2.95445272633356	1.08350218694034	-2.72676212558143	0.00639591291052172	0.0732025611622334
SLC25A43	60.2768773357203	-3.6124499021483	1.32439973425729	-2.72761297719086	0.00637944076815401	0.0732025611622334
ST6GALNAC3	53.5445278860455	-2.73523673196247	1.00325785486003	-2.72635466416965	0.00640381474215329	0.0732025611622334
STK32B	46.015704489238	-3.3104939482249	1.21417687478967	-2.72653351991931	0.00640034514124423	0.0732025611622334
TOB2P1	7.77492856150268	-1.99503485878692	0.731841890066246	-2.72604627565981	0.00640980110818457	0.0732025611622334
ZNF530	60.3560975609719	-3.73795009100766	1.3706496955849	-2.72713743201362	0.00638864241839634	0.0732025611622334
ANKRD42	27.8620346838639	-2.33607510023679	0.857148667077864	-2.72540247679646	0.00642231461272206	0.0732133096933769
DUSP23	187.099600958608	-5.22765684349103	1.91830672138736	-2.72514128486725	0.00642739765904358	0.0732133096933769
RGS11	79.3894965630913	-3.76302795936404	1.38077317965579	-2.72530493408202	0.00642421246452968	0.0732133096933769
SNORD87	35.0153332818999	-3.19037265844855	1.17089241270625	-2.72473595680301	0.00643529290043157	0.0732641270174533
LOC100128239	3.2050486280958	-1.88231595604422	0.690890693771956	-2.72447721906284	0.0064403373225318	0.0732824516139818
ARIH2OS	34.5424937251762	-3.3564758563725	1.23244750068325	-2.72342298922407	0.0064609276747754	0.0732882401904591
CEP19	29.0894818551095	-2.86208582431868	1.05092534729594	-2.72339594023772	0.00646145675173441	0.0732882401904591
LOC100132832	91.7659402232398	-4.65341924814316	1.70866393592241	-2.72342568384054	0.00646087497033282	0.0732882401904591
NBPF15	35.4925721149485	-2.8695295395953	1.05337838022837	-2.72412040483801	0.00644729970650614	0.0732882401904591
SLC25A53	22.5040881153945	-2.69084922743849	0.987997790531273	-2.7235376973784	0.00645868442148276	0.0732882401904591
ZNF880	44.1550461567306	-3.09152756830552	1.13495107520754	-2.72393025200685	0.00645101285358192	0.0732882401904591
LOC100527964	42.1455578376701	-2.89327849519462	1.06250872366044	-2.72306328481426	0.00646796666482201	0.073323097127512
FBXL19-AS1	65.1713202267508	-3.51492145966123	1.29094144980372	-2.72275823213798	0.00647394159040924	0.0733344421799727
SPIN2B	29.3194372513007	-2.87974913176464	1.05769644399788	-2.72266125891448	0.0064758419998626	0.0733344421799727
ANO2	47.3690297960293	-2.99436586949948	1.10026857464069	-2.72148631571826	0.00649890757485714	0.0734288611562556
ARHGEF26	52.6678614535667	-3.27993138169817	1.20514071565028	-2.72161693576866	0.00649633969716645	0.0734288611562556
FAM180B	21.0031961622327	-2.21161223573105	0.812488545681982	-2.7220226641776	0.006488369245422	0.0734288611562556
FGFBP3	58.2329534970026	-4.13497939020322	1.5195282493867	-2.72122574349778	0.00650403292788546	0.0734288611562556
NXT2	47.9791061036043	-3.76288724101892	1.38281186750532	-2.72118523816793	0.00650482997821997	0.0734288611562556
SUGT1P3	17.6579997042862	-2.41838503129716	0.888624358844485	-2.72149306647625	0.00649877483839838	0.0734288611562556
LOC257396	31.5661100222689	-2.962822543104	1.08909095794702	-2.72045463373329	0.00651922166038174	0.0734746931454011
PTPRQ	25.973206852244	-2.6987011887326	0.991920764733644	-2.72068222047683	0.00651473551504299	0.0734746931454011
TBC1D2	100.101863566913	-4.81376137077148	1.76941408795408	-2.7205397558112	0.00651754342547103	0.0734746931454011
ALG14	50.8883331666999	-3.66790311622571	1.34968621781102	-2.71759692573173	0.00657578920543417	0.0735283700105995
AMDHD2	143.758415323459	-5.01792746584173	1.84654305624005	-2.71747114094338	0.0065782891922497	0.0735283700105995
CYB5R2	50.4999557284109	-3.90956607959731	1.43852573752656	-2.71775886771377	0.0065725718484354	0.0735283700105995
EID2B	67.3000501934873	-3.98145115941314	1.46443173856591	-2.71876868997124	0.00655254127967336	0.0735283700105995
FAM102B	78.0976339223793	-4.06351162777632	1.49429771470908	-2.71934540739589	0.00654112631102413	0.0735283700105995
HHEX	53.535928409896	-3.06644813993746	1.12843724722682	-2.71742903513099	0.00657912624092967	0.0735283700105995
KDM8	133.451167389428	-5.05196276230855	1.85841801612588	-2.71842110788403	0.00655942962173628	0.0735283700105995
KIAA1984	28.7023963870185	-3.06413719993174	1.12752496817005	-2.71757813479268	0.00657616262316785	0.0735283700105995
KIF4B	1.28076815176423	2.99978653112985	1.10343621157415	2.71858626684943	0.00655615570861616	0.0735283700105995
NPNT	90.4165156564524	-3.61921603165436	1.33097645558077	-2.71921867323725	0.00654363322598447	0.0735283700105995
PYCARD	27.2703694164475	-2.59939017661745	0.955858502854046	-2.71942988303821	0.00653945578710209	0.0735283700105995
RFPL1-AS1	26.2391380375131	-2.88883066865845	1.06250105535587	-2.71889675223981	0.00655000499676359	0.0735283700105995
S1PR2	57.9358046248362	-3.92540901120147	1.44358411657458	-2.71921044719992	0.00654379597421719	0.0735283700105995
SLC9A3R1	62.501897344514	-3.96572238652852	1.45935001506261	-2.71745800911126	0.00657855023815748	0.0735283700105995
SRGAP2C	52.8934018831959	-3.36218942175884	1.23608942582977	-2.72002118253042	0.0065277734517988	0.0735283700105995
TSHZ3	92.077085268996	-4.14998222876214	1.52700564667427	-2.71772552891377	0.00657323408608719	0.0735283700105995
ITGA11	116.740129289845	-4.52867776796874	1.66695438309957	-2.71673767073818	0.00659288402567367	0.0736435500982973
TXNDC5	22.2139783127244	-2.29957284820954	0.846514495481568	-2.71651916238168	0.00659723760326512	0.0736536181400635
ACSBG2	2.24607385590267	-1.9601398244975	0.721676846465715	-2.71609077400355	0.00660578034981091	0.0736718890555231
ZUFSP	68.7114790966299	-4.09565013398302	1.50791970364452	-2.71609298829651	0.00660573616772011	0.0736718890555231
PARP16	92.480472920799	-4.87552602319972	1.79530891246922	-2.71570312459155	0.00661351926809679	0.0736811663628433
ST3GAL4	102.97610466324	-4.68766196034336	1.72611996874734	-2.71572199222355	0.00661314241161226	0.0736811663628433
ZNRD1-AS1	16.6779443752951	-2.18264214614813	0.803795625403251	-2.71541928963987	0.00661919083396664	0.0737058645316693
TP73	16.2855313527737	-1.8301570015122	0.674170738425385	-2.71467878565417	0.00663400811549872	0.0738323229755687
IL12RB1	30.2229152286355	-2.88067046464393	1.06124718045338	-2.7144198992484	0.00663919539291303	0.0738515295661102
HSPB11	81.5082458461984	-4.13035994482996	1.52185697985258	-2.71402635038022	0.00664708787247167	0.073900791953717
AMMECR1	58.4677215352061	-3.99437665777842	1.47197107336086	-2.71362442514465	0.00665515704276043	0.0739519664100488
TMEM132C	26.0774769979546	-2.36261143130103	0.870803031521445	-2.71314102705079	0.00666487355105747	0.0740213832440453
COL14A1	160.514831573443	-4.51288332871967	1.66355421704212	-2.71279606188236	0.00667181529455996	0.0740214140974711
MORN4	64.6810403611777	-4.18164033148096	1.54143074086916	-2.71283050260375	0.00667112195102336	0.0740214140974711
ABCC8	80.2590455336697	-4.27190804814864	1.57486511612963	-2.71255487495159	0.00667667256597715	0.074036803115968
FBF1	123.030606484165	-4.6749023443008	1.72355084585979	-2.71236694613946	0.00668045947374377	0.0740403131804277
TMEM40	10.5808396283568	-1.79256806039672	0.660957687603758	-2.71207687574603	0.00668630840206798	0.0740666613489722
ASAH2B	9.49316121332387	-1.9421961697972	0.716271997992325	-2.71153441044893	0.00669725893272788	0.0741494651425788
RNF208	110.152699868178	-4.64203028226854	1.71219408379768	-2.71115893121908	0.00670484802095736	0.0741949857505836
IL23R	4.65240146223856	-1.93556538294573	0.714028723378454	-2.71076683552383	0.00671278120712098	0.0742416011691874
LOC442132	4.15773748643954	-1.74371414141494	0.643292895175695	-2.71060687051222	0.0067160201666994	0.0742416011691874
CCDC11	35.7845072531256	-3.08592537618311	1.13914839004051	-2.70897576045679	0.00674912704092609	0.0742874283936893
CHAC2	69.1983628592782	-3.67721574007643	1.35744690621682	-2.70892049128078	0.00675025141222172	0.0742874283936893
DNLZ	125.288717165529	-4.75552024359647	1.75533510852645	-2.70918083988451	0.00674495646809203	0.0742874283936893
GPR173	31.1528615129837	-2.63991919021159	0.974241932017629	-2.70971624547549	0.00673407917303953	0.0742874283936893
HSP90AB4P	30.4686339464364	-2.89364210007455	1.06781063472186	-2.70988320024391	0.00673069054777076	0.0742874283936893
LOC100505695	10.3140957772755	-1.67012511384017	0.616542074716153	-2.70885829585771	0.00675151688929997	0.0742874283936893
STK39	101.243435828021	-3.93369608906763	1.45225151639	-2.70868788544699	0.00675498528632563	0.0742874283936893
TAPT1-AS1	64.576781506413	-3.96430407891426	1.46289555729739	-2.70990232975897	0.00673030238026554	0.0742874283936893
ZNF136	103.594323775634	-4.85130928827801	1.79053446871657	-2.70941965822939	0.00674010268731792	0.0742874283936893
ZNF682	56.1266084498279	-4.00937361148851	1.48005943471348	-2.70892743727191	0.00675011009684858	0.0742874283936893
C14orf132	100.570547220122	-4.13013635496944	1.52521547134931	-2.70790352743776	0.00677097013880096	0.0744087006614049
CBX4	53.8209456407373	-3.5397087389801	1.30733442511657	-2.70757709043307	0.00677763278594086	0.0744087006614049
ENPP3	9.14228657859377	-1.60763976440045	0.59377739626945	-2.70747888771252	0.00677963827642878	0.0744087006614049
KIAA1522	123.16221268377	-4.46908556127725	1.65065435497183	-2.7074629814632	0.0067799631631484	0.0744087006614049
C19orf24	101.636359978261	-4.41387699484382	1.63108934876673	-2.70609148308224	0.0068080288235853	0.0744721367051843
CNN1	59.8570625958747	-2.6994201171761	0.997790335497511	-2.70539813940986	0.006822256755634	0.0744721367051843
KCNA5	115.34956574762	-4.74807708028877	1.75509767366557	-2.70530646329914	0.00682414001680972	0.0744721367051843
LOC100506124	38.1758004850268	-4.02731933004279	1.48858243783681	-2.70547282278517	0.00682072291379765	0.0744721367051843
LOC283693	14.5144143679701	-1.6856562970562	0.622985866510921	-2.70576972555869	0.00681462821006013	0.0744721367051843
LOC441666	32.4897352461119	-3.67144530529355	1.35683237725558	-2.70589452819489	0.00681206777169263	0.0744721367051843
MALL	155.54173456203	-4.83082121616146	1.78516934746224	-2.70608568482808	0.00680814769746305	0.0744721367051843
MAPK7	143.883145991918	-4.98952480419978	1.84373950544672	-2.70619834822646	0.00680583824390449	0.0744721367051843
MMP19	27.5401998443105	-2.43288516565643	0.899004216058656	-2.70619995123326	0.00680580538942414	0.0744721367051843
UAP1L1	82.3025868023323	-4.29685068038962	1.58746062929636	-2.70674472241506	0.00679464826420216	0.0744721367051843
ZNF595	64.550969623387	-4.12926435055029	1.52546753411705	-2.70688445227406	0.00679178919240028	0.0744721367051843
ABO	32.2196865964036	-2.5937961828047	0.960377163410408	-2.70080993345764	0.00691708552428516	0.0744731445924975
AHNAK2	65.1741448832065	-3.75225166726866	1.3881470044311	-2.70306506104261	0.00687032970653082	0.0744731445924975
AKR1E2	14.8842999704245	-2.16929597240334	0.803672588932139	-2.69922851952153	0.00695004345802708	0.0744731445924975
ARHGEF19	23.0546674515724	-2.40249567908537	0.889312268971906	-2.70152089756142	0.0069023142639955	0.0744731445924975
ATAD3C	40.0791441465922	-2.92518489505603	1.0838468606441	-2.69889132983018	0.00695708897900738	0.0744731445924975
B3GNT7	9.64861526157954	-1.85885978934395	0.688546367295017	-2.6996871636206	0.00694047045541104	0.0744731445924975
C1orf226	25.8022999694804	-2.80150868347161	1.03612172370762	-2.70384127595239	0.00685430216294936	0.0744731445924975
CERS1	104.550827471799	-4.6035919034467	1.70625282383094	-2.69807137556002	0.00697424855849744	0.0744731445924975
DPY19L2	35.5058335553378	-3.05170256956586	1.13010825609995	-2.70036304318084	0.00692638481479509	0.0744731445924975
DSCR6	19.5857852271305	-2.4003604674144	0.889704518931263	-2.69792994903272	0.00697721210059129	0.0744731445924975
ENTPD2	51.2649725275338	-3.89221668017053	1.44036552393079	-2.7022423235656	0.00688735461544186	0.0744731445924975
GAS5-AS1	9.9185412007361	-1.64108424753358	0.607647386610103	-2.70071802116806	0.0069189972003292	0.0744731445924975
GLYCTK	63.2510373586216	-3.63303158223822	1.34356384217893	-2.70402601512879	0.00685049255970056	0.0744731445924975
HIC2	90.9186087739558	-4.63944857169103	1.71677239587366	-2.7024249590931	0.00688357206835417	0.0744731445924975
HSD17B7	28.0145662991164	-2.59256867168818	0.959161974588594	-2.70295188964324	0.00687266931763299	0.0744731445924975
KIF5C	18.5166102667848	-2.38236839702757	0.882046726473369	-2.70095486500226	0.00691407206913603	0.0744731445924975
LINC00265	127.676229723159	-4.76244804871905	1.7652420340815	-2.69790088654731	0.00697782123460991	0.0744731445924975
LINC00857	32.2365054532879	-3.14676785725732	1.16511632252752	-2.70081861906366	0.00691690489762972	0.0744731445924975
LOC729737	94.9944115836417	-4.27965535556125	1.58523403675007	-2.69969938592479	0.00694021550870365	0.0744731445924975
LRRC29	20.3761942501202	-2.20765057708101	0.818209937152574	-2.69814686529448	0.00697266716105143	0.0744731445924975
NCCRP1	13.0609745982428	-1.92227539841097	0.711285457087947	-2.70253718708225	0.00688124865100984	0.0744731445924975
NFKBIZ	130.072851086306	-4.91084012732852	1.81867654251297	-2.70022734253939	0.00692921081648344	0.0744731445924975
NOS1AP	10.0997431351975	-1.73824840449082	0.642943541087458	-2.70357860901875	0.00685972203255166	0.0744731445924975
NR0B2	14.8214508601547	-2.72601914065201	1.01013871595403	-2.69865821158771	0.00696196369494407	0.0744731445924975
PHGDH	42.9583994262301	-3.19484361103329	1.18290226078497	-2.7008517245653	0.0069162164714488	0.0744731445924975
PLD6	74.8543075479901	-3.95381349716911	1.46529172034315	-2.69831149816582	0.00696921946475254	0.0744731445924975
POU2AF1	30.5424063842012	-2.80066275081682	1.036605832383	-2.70176248611154	0.00689730138289284	0.0744731445924975
PTGS1	72.5665561540712	-3.75798981077651	1.3908469236789	-2.70194350420413	0.0068935474621038	0.0744731445924975
RGL3	54.1709970919528	-3.48233608276965	1.2874760733805	-2.70477731957081	0.00683501911114783	0.0744731445924975
RPL22L1	63.1363093841341	-3.81398436955388	1.41269838214246	-2.69978674695563	0.00693839347800271	0.0744731445924975
SEC1P	12.5713551895465	-1.86859748588656	0.692363577727501	-2.69886739568209	0.00695758932270061	0.0744731445924975
ST8SIA5	171.054564279264	-4.72580243389824	1.75133664042835	-2.69839751239509	0.0069674187874554	0.0744731445924975
SURF2	145.097632848958	-5.2346948966632	1.93523967522645	-2.70493363880144	0.00683180359676789	0.0744731445924975
SV2A	15.3050907240469	-2.00821701420867	0.743758561623635	-2.70009263466454	0.00693201716790718	0.0744731445924975
TCEAL2	3.25620050819528	-1.83128624928906	0.677809870842983	-2.70176981490622	0.00689714936399737	0.0744731445924975
TMEM176A	41.9117551120502	-2.45543179831808	0.908742324416571	-2.70201104575437	0.00689214726779507	0.0744731445924975
TMEM53	78.7516655574348	-4.03931946967613	1.49516209255965	-2.70159301775836	0.00690081745159597	0.0744731445924975
UBXN7	67.3300458819218	-3.67770683271142	1.36216452493308	-2.69989914242707	0.00693604995270158	0.0744731445924975
VSIG1	29.5694102556276	-2.67893438504289	0.992317229843189	-2.69967537041176	0.0069407164595345	0.0744731445924975
ZNF16	135.484175444528	-5.10590226120212	1.88981872769568	-2.70179472050629	0.00689663277742083	0.0744731445924975
ZNF185	101.747275070209	-4.3835929797665	1.62183882483568	-2.7028536452817	0.00687470091999979	0.0744731445924975
ZNF473	85.1690257849797	-3.84788827901936	1.42550568663097	-2.69931457664924	0.0069482463359208	0.0744731445924975
ZNF567	47.9787030165341	-3.36802924316167	1.24545630118801	-2.7042532443322	0.00684580935656204	0.0744731445924975
[truncated: 19,337 more rows]

## Sheet: STab2
Supplementary Table 2. Differences in muscle mRNA responses to 12 weeks of exercise between responders and non-responders
GeneName	baseMean	log2FoldChange	lfcSE	stat	pvalue	padj
CLEC18C	0.739154	4.09549	1.17124	3.49672	0.000471024	0.190092
C2orf72	4.08584	2.49566	0.827447	3.0161	0.00256047	0.190092
C8orf86	0.782243	3.3033	1.16999	2.82335	0.00475241	0.190092
LINC00707	0.483499	3.39062	1.20532	2.81304	0.00490754	0.190092
PCP4	1.2747	3.04938	1.13652	2.6831	0.00729439	0.190092
CLUL1	0.679259	3.14917	1.18262	2.66287	0.00774768	0.190092
TNS4	0.860464	2.92776	1.10824	2.64182	0.00824613	0.190092
LOC100128993	2.07145	2.16548	0.821786	2.63509	0.00841144	0.190092
PMCH	0.618971	3.14763	1.21425	2.59225	0.00953496	0.190092
ZBTB20-AS1	0.501523	2.9262	1.13602	2.57584	0.00999978	0.190092
POU5F2	0.395674	3.13724	1.22415	2.56278	0.0103837	0.190092
LINC00658	0.970813	2.82017	1.10271	2.55748	0.0105434	0.190092
LOC727896	1.33885	3.01215	1.19421	2.5223	0.011659	0.190092
MIR3190	1.67788	2.34477	0.930128	2.52091	0.0117051	0.190092
TSGA13	0.709961	3.1952	1.26902	2.51784	0.0118076	0.190092
MIR33B	2.91094	2.14463	0.852946	2.51438	0.0119241	0.190092
POU6F2	8.37443	1.77518	0.706543	2.51248	0.0119885	0.190092
CLNK	1.12051	2.89376	1.15677	2.5016	0.0123635	0.190092
CCDC135	0.69275	2.95839	1.18371	2.49925	0.0124456	0.190092
GTSF1L	0.359317	3.04757	1.23817	2.46135	0.0138415	0.190092
EFCAB6-AS1	0.49166	3.03352	1.24155	2.44332	0.0145527	0.190092
MINOS1P1	1.50204	2.84919	1.16823	2.4389	0.0147322	0.190092
C12orf70	2.46787	2.27201	0.94383	2.40722	0.0160743	0.190092
RFPL2	1.02687	2.75386	1.15005	2.39456	0.0166402	0.190092
NBEAP1	2.47327	1.9118	0.798406	2.39452	0.0166419	0.190092
SLC39A2	2.54069	1.91591	0.803726	2.38379	0.0171354	0.190092
RNU6-66	0.403668	2.95025	1.2386	2.38192	0.0172228	0.190092
ITPK1-AS1	1.04515	2.70139	1.13899	2.37174	0.0177046	0.190092
HIST1H2BE	0.820541	2.53043	1.08623	2.32956	0.0198296	0.191434
NLRP11	0.241827	2.78007	1.19507	2.32629	0.0200033	0.191434
VWDE	0.940151	2.71819	1.17117	2.32092	0.0202912	0.191434
ONECUT1	0.546618	2.81635	1.22901	2.29156	0.0219308	0.191991
LINC00661	0.573208	2.83257	1.23805	2.28792	0.0221419	0.192085
ASB5	1.48362	2.06792	0.90808	2.27724	0.0227717	0.192567
ZNF890P	0.871453	2.21439	0.97617	2.26845	0.0233019	0.19264
MIA	1.61202	2.38174	1.05538	2.25677	0.0240225	0.192827
CAMK2N2	0.85621	2.3945	1.06376	2.25097	0.0243873	0.192827
VN1R4	0.536384	2.59053	1.17011	2.21393	0.0268339	0.194566
SPRR2B	0.611024	2.61229	1.18169	2.21064	0.027061	0.194931
C18orf61	2.51687	1.86142	0.843298	2.20731	0.0272927	0.194931
TNFSF18	2.27345	2.09893	0.951408	2.20613	0.027375	0.194931
RPSAP52	1.06836	2.20675	1.0008	2.20498	0.0274557	0.194931
C1orf87	0.524606	2.69865	1.22765	2.19822	0.0279336	0.195852
MIR26A2	3.49151	1.56023	0.713177	2.18771	0.0286904	0.196013
CDRT15	1.13678	2.39478	1.09519	2.18663	0.0287698	0.196013
C7orf55-LUC7L2	1.05953	2.41346	1.1063	2.18156	0.0291417	0.196703
MIR4728	0.634727	2.57919	1.19784	2.15321	0.0313023	0.199999
ANKRD34C	1.55275	1.90293	0.889248	2.13993	0.0323605	0.200552
LINC00483	0.442455	2.68785	1.25859	2.13561	0.0327111	0.200943
SLC26A3	1.21127	2.22118	1.0454	2.12472	0.03361	0.201943
LMOD2	3.32765	1.6365	0.77429	2.11355	0.0345538	0.202977
CCDC177	1.22028	2.23022	1.06205	2.09993	0.0357354	0.204604
SLC35F3	0.651786	2.4878	1.18552	2.0985	0.0358614	0.204887
NT5C1B	1.64773	2.03028	0.98044	2.07078	0.0383792	0.207351
CTNNA2	1.04593	2.38497	1.15946	2.05697	0.039689	0.208488
MIR2861	5.04	1.57162	0.76426	2.0564	0.0397444	0.208488
KRT6A	0.594483	2.23545	1.10008	2.03208	0.0421455	0.209818
ALG1L2	0.754353	2.15947	1.06502	2.02764	0.0425969	0.210036
MIR3687	3.65843	1.70186	0.839732	2.02667	0.042696	0.210036
GRIK1-AS1	1.58072	1.78736	0.885146	2.01929	0.0434576	0.210696
MYL2	1.59272	1.81265	0.900244	2.0135	0.0440616	0.211624
LOC100128682	1.61159	1.93116	0.961022	2.00948	0.0444861	0.212186
LINC00669	4.40485	1.6463	0.82102	2.00519	0.0449433	0.212519
B3GNT6	0.349582	2.60624	1.30031	2.00432	0.0450354	0.212602
CACNA1E	2.71927	1.87161	0.93399	2.00388	0.0450824	0.212602
PTCHD1	2.7047	1.65279	0.82766	1.99695	0.0458308	0.213229
ASCL4	3.11805	1.53355	0.768124	1.99649	0.045881	0.213229
C9orf53	0.22145	2.4448	1.22816	1.99062	0.046523	0.214967
ZNF560	0.795086	2.54445	1.28028	1.98741	0.0468768	0.215102
LOC728175	4.11065	1.54649	0.779142	1.98486	0.0471597	0.215224
TTC24	1.66245	1.93069	0.97438	1.98145	0.0475407	0.215825
STMN4	2.6415	1.67981	0.849988	1.97628	0.0481231	0.216404
ZIC5	0.15405	2.54188	1.28849	1.97276	0.0485228	0.216865
HPVC1	0.508577	2.27701	1.15438	1.9725	0.0485531	0.216876
KC6	0.690355	2.18884	1.1166	1.96028	0.0499627	0.217952
LOC339807	0.234072	2.47895	1.26543	1.95899	0.0501144	0.218098
MIR3620	0.685647	2.33372	1.19339	1.95554	0.0505194	0.218882
TSPAN19	0.609108	2.41455	1.23526	1.95469	0.05062	0.218904
CHRNA4	0.288656	2.51743	1.2957	1.94291	0.0520265	0.220776
CBLN2	7.55586	1.41529	0.73461	1.92659	0.054031	0.222912
WFDC2	2.1715	1.72844	0.899233	1.92213	0.0545894	0.223581
LOC284632	0.180467	2.39473	1.25234	1.91221	0.0558494	0.225801
OR5AK2	0.202746	2.39291	1.25203	1.91123	0.0559753	0.225801
LINC00272	0.549674	2.23417	1.17056	1.90864	0.056308	0.226102
CECR3	0.432879	2.41398	1.26763	1.90433	0.056867	0.226589
FBP2	0.663321	2.36142	1.24028	1.90394	0.0569182	0.226589
LNX1-AS2	1.53944	1.88047	0.991398	1.89679	0.0578559	0.227321
PIK3C2G	0.694315	2.03066	1.0728	1.89286	0.058377	0.228224
MIR3132	1.01681	1.93248	1.0247	1.8859	0.0593091	0.22908
WDR52-AS1	0.616057	2.32673	1.2346	1.8846	0.0594838	0.229358
CA10	1.1527	2.19789	1.16827	1.88132	0.0599284	0.229826
C1QTNF3-AMACR	1.23833	1.76791	0.941099	1.87856	0.0603051	0.230319
MIR200A	0.371404	2.22067	1.18303	1.87711	0.0605029	0.230582
MIR3183	0.264513	2.43715	1.30018	1.87447	0.0608656	0.231127
CCL11	0.268023	2.24809	1.20429	1.86674	0.0619377	0.232329
DLGAP1-AS5	1.5445	1.78312	0.957119	1.86301	0.0624608	0.233304
LOC647323	2.16947	1.52353	0.81919	1.8598	0.062914	0.233908
FAM90A25P	0.485279	2.01934	1.08735	1.85712	0.0632947	0.234042
MIR4685	1.05202	1.86618	1.00563	1.85574	0.0634906	0.234216
PIRT	0.553085	2.0526	1.10809	1.85237	0.0639731	0.234834
RIPK4	1.16091	2.04719	1.11073	1.84311	0.0653129	0.235981
IGSF23	0.62982	2.38337	1.29783	1.83642	0.0662958	0.236574
AGAP9	0.293601	2.30315	1.25698	1.83228	0.066909	0.237403
RCAN3AS	1.23403	1.82123	0.995126	1.83015	0.0672275	0.237846
HPYR1	0.155627	2.20574	1.2101	1.82277	0.0683381	0.238969
GGT3P	0.636525	2.12264	1.16476	1.82238	0.0683977	0.238969
LOC441454	1.5247	1.79454	0.985241	1.82142	0.0685427	0.239028
LOC100131635	0.255025	2.32943	1.2796	1.82043	0.0686941	0.239271
SNORD12C	0.708971	2.1987	1.20895	1.81869	0.0689591	0.2394
EPS8L3	0.807586	1.76032	0.968521	1.81754	0.069135	0.239748
IGFL3	0.23282	2.34773	1.29184	1.81736	0.0691627	0.239766
ZBBX	0.78388	2.11688	1.17098	1.80778	0.070641	0.241149
CBLC	0.115573	2.2486	1.25087	1.79763	0.0722349	0.24326
SNORA30	0.342945	2.32893	1.29767	1.7947	0.0727017	0.243535
MFSD2B	5.02028	1.32241	0.73903	1.78939	0.0735525	0.243716
SLC39A12	1.27932	1.97562	1.10969	1.78034	0.0750199	0.244637
TEDDM1	1.72174	1.52759	0.860163	1.77593	0.0757436	0.244962
HPCA	3.02568	1.46334	0.829962	1.76314	0.0778767	0.246488
SLC3A1	4.48623	1.58792	0.904364	1.75584	0.0791162	0.246999
PNLIP	0.216531	2.2709	1.29676	1.75121	0.0799093	0.247524
MIR345	0.372775	2.23349	1.27709	1.74889	0.0803098	0.24784
TH	0.444275	2.19393	1.25486	1.74836	0.0804022	0.247859
EPYC	0.853153	2.05859	1.1809	1.74324	0.0812911	0.248233
STOML3	0.114233	2.2302	1.285	1.73557	0.0826404	0.249061
ANKRD26P3	1.5117	1.90703	1.09991	1.7338	0.0829538	0.24926
AMPD1	0.950382	1.69182	0.9759	1.7336	0.0829888	0.249276
GMCL1P1	0.185292	2.23462	1.28954	1.73288	0.0831161	0.249276
TMEM72	1.25871	1.81946	1.05042	1.73213	0.0832497	0.249307
TEX19	0.367134	2.16615	1.25135	1.73105	0.083443	0.249364
TMPRSS4	0.76977	1.97663	1.14436	1.72728	0.0841171	0.249933
MIR31HG	0.469317	2.17515	1.25979	1.7266	0.0842392	0.249933
MIR5093	0.575559	2.18518	1.26741	1.72414	0.0846831	0.250123
DEFB109P1	0.519298	2.03279	1.17927	1.72377	0.084749	0.250123
CLEC19A	0.910596	1.91805	1.1135	1.72254	0.0849719	0.250123
MCHR1	1.44091	1.5115	0.880582	1.71648	0.0860743	0.250831
SIX3	0.19486	2.18415	1.2748	1.71332	0.0866528	0.251287
IFNL1	0.461742	1.90696	1.11491	1.71042	0.0871876	0.251647
GPX6	0.173799	2.16861	1.26888	1.70908	0.0874361	0.251962
MIR4749	0.829666	1.97691	1.15672	1.70907	0.0874378	0.251962
RHO	1.19952	1.98677	1.16281	1.7086	0.0875246	0.252046
XIRP2	0.394843	2.20034	1.29174	1.70338	0.0884963	0.252077
DKFZp434J0226	1.14384	1.98776	1.16906	1.7003	0.0890737	0.252103
LOC100287314	2.45018	1.62222	0.954752	1.6991	0.0892999	0.252148
LOC100133050	0.923296	1.93881	1.14113	1.69903	0.0893145	0.252148
HOXB1	0.221331	1.9979	1.17639	1.69834	0.0894441	0.252148
SLC38A8	0.256039	2.12566	1.25205	1.69775	0.0895548	0.25215
MIR499A	2.89675	1.65726	0.981706	1.68814	0.0913836	0.253475
AWAT2	0.478495	2.07583	1.23667	1.67857	0.0932368	0.254248
PKHD1L1	5.03551	1.82433	1.09198	1.67067	0.0947871	0.25531
CDC14C	0.736152	1.91086	1.14687	1.66615	0.0956831	0.256112
FOXA3	0.669492	1.7947	1.08029	1.66132	0.096649	0.256912
HIST1H2AE	1.68444	1.48083	0.892016	1.66009	0.096896	0.25719
SLC25A31	0.419826	2.18008	1.31376	1.65943	0.0970295	0.257206
LOC100505718	0.477643	2.04925	1.23574	1.65831	0.0972544	0.257216
OR8G5	0.940161	1.81979	1.10146	1.65217	0.0985001	0.257477
MGC2889	1.64183	1.79809	1.09081	1.6484	0.0992709	0.258219
DYNAP	0.111446	2.10293	1.27641	1.64753	0.0994488	0.2583
LINGO2	0.813452	1.84796	1.12189	1.64718	0.0995205	0.2583
EFCAB9	0.149803	2.12005	1.28969	1.64384	0.100209	0.258371
NOTO	0.323857	2.15125	1.3124	1.63917	0.101178	0.258578
SOST	0.10156	2.13268	1.30144	1.63871	0.101273	0.258578
MMP8	26.2165	2.14808	1.31312	1.63586	0.101869	0.258759
LPPR5	0.149673	2.14798	1.31627	1.63187	0.102707	0.259032
TNNI3K	0.208102	2.13916	1.3134	1.62871	0.103374	0.259921
SYCE3	2.64766	1.22294	0.75114	1.62811	0.103501	0.260095
MIR5087	1.15399	1.51944	0.933575	1.62755	0.10362	0.260153
SHISA8	0.217121	2.18423	1.34233	1.62719	0.103696	0.260224
CTAGE4	0.271246	2.12483	1.30849	1.62388	0.104402	0.260756
CACNG1	0.227165	2.17309	1.34008	1.62161	0.104887	0.260979
FAM172BP	0.464257	1.86252	1.15011	1.61942	0.105356	0.261128
CD164L2	0.717771	1.71136	1.06256	1.6106	0.107267	0.262209
IL36RN	0.314851	1.92027	1.19351	1.60892	0.107633	0.262544
OR2F1	0.0909551	2.04764	1.2734	1.60801	0.107833	0.262647
NPHP3-AS1	0.573855	1.61234	1.00468	1.60484	0.10853	0.263286
TBX10	1.67435	1.51438	0.949541	1.59486	0.110745	0.263941
HOXC13	0.274646	2.05009	1.29384	1.5845	0.113079	0.265287
LOC100505545	1.06659	1.85096	1.16894	1.58346	0.113317	0.265375
PSG8	0.844012	1.51183	0.956457	1.58066	0.113957	0.265534
CCDC179	0.193178	1.96719	1.24801	1.57627	0.114965	0.265707
CSF2	0.665427	1.86568	1.1879	1.57058	0.116281	0.266364
MIR3942	0.567825	1.95258	1.24387	1.56976	0.11647	0.266364
PAGE2B	1.00512	1.7018	1.085	1.56848	0.116768	0.266364
FXYD4	0.228038	1.99234	1.2824	1.55359	0.120281	0.267823
FAM3D	1.42946	1.40405	0.90477	1.55183	0.120703	0.267856
FLJ16779	0.939428	1.71135	1.10305	1.55148	0.120788	0.267856
NTSR1	1.96792	1.31717	0.849259	1.55096	0.120911	0.267865
LINC00595	0.84343	1.78247	1.15177	1.54759	0.121721	0.268318
ANXA13	0.234166	1.9743	1.27925	1.54332	0.122753	0.268318
CCDC63	0.544349	1.79868	1.16873	1.539	0.123805	0.268399
RNU6-83	0.180565	2.0347	1.32292	1.53804	0.124038	0.268409
PRKACG	0.483908	1.74841	1.144	1.52833	0.126431	0.268913
MIR4321	0.559914	1.82075	1.19309	1.52608	0.12699	0.268913
SSX5	0.112519	1.99749	1.31419	1.51994	0.128525	0.268913
TMEM213	0.268383	1.9874	1.30853	1.51881	0.128811	0.268913
LRRC38	0.177543	2.00849	1.32404	1.51694	0.129281	0.268913
GPR52	0.270835	1.94785	1.28519	1.51561	0.129619	0.268913
SNORD71	0.161395	1.93225	1.27511	1.51536	0.129681	0.268913
C11orf85	0.750793	1.71952	1.13498	1.51503	0.129765	0.268913
MIR1276	0.431648	1.76959	1.16812	1.51491	0.129796	0.268913
CLEC18A	2.55075	1.14179	0.754194	1.51392	0.130046	0.268913
UCMA	0.291498	1.93461	1.27972	1.51174	0.1306	0.268913
WNT8A	0.128389	2.0203	1.338	1.50994	0.131059	0.268913
SGOL1-AS1	1.1689	1.43813	0.954079	1.50735	0.13172	0.268913
IBSP	1.01988	1.49959	0.994978	1.50716	0.131769	0.268913
MAB21L2	0.75287	1.59164	1.06031	1.5011	0.13333	0.268913
KRTAP5-5	0.135417	1.95555	1.30431	1.4993	0.133796	0.268913
MYBPC1	0.882292	1.75617	1.17244	1.49788	0.134165	0.268913
KLK3	0.399907	1.50877	1.00829	1.49636	0.134559	0.268913
LRRC7	0.686652	1.72419	1.15448	1.49347	0.135313	0.268913
TAS2R60	0.234271	1.97492	1.32477	1.49076	0.136025	0.268913
ANKRD2	3.54964	1.23529	0.829129	1.48986	0.136261	0.268913
ABCC12	0.258483	1.94674	1.30674	1.48977	0.136285	0.268913
PSG9	0.482606	1.76167	1.18372	1.48824	0.136687	0.268913
OR2A14	0.627879	1.91692	1.29264	1.48295	0.138089	0.268913
LOC100128675	1.34798	1.53133	1.03268	1.48287	0.13811	0.268913
FABP1	0.574248	1.87755	1.26744	1.48138	0.138506	0.268913
HIST2H2AB	1.25126	1.338	0.903637	1.48068	0.138692	0.268913
MGC27382	0.733425	1.68209	1.13654	1.48001	0.13887	0.268913
KRT80	0.663064	1.68138	1.13611	1.47994	0.13889	0.268913
KCNS1	1.08904	1.69085	1.14269	1.47971	0.13895	0.268913
FBXO16	0.553616	1.74288	1.17832	1.47912	0.139107	0.268913
SLC22A2	0.547235	1.77868	1.20334	1.47811	0.139377	0.268913
TEX11	0.250321	1.77405	1.20063	1.4776	0.139514	0.268913
HERC2P4	2.08329	1.22115	0.829369	1.47238	0.140918	0.268913
NCMAP	0.519022	1.90123	1.29221	1.4713	0.141209	0.268913
LOC90499	6.89556	1.58982	1.08299	1.46799	0.142107	0.268913
GLP1R	1.76603	1.24489	0.848274	1.46756	0.142225	0.268913
TXNDC2	0.952883	1.38057	0.941374	1.46655	0.142498	0.268913
HMX1	0.69011	1.77965	1.21749	1.46173	0.143814	0.268913
LCE3D	0.132622	1.81794	1.24432	1.46099	0.144018	0.268913
ACTBL2	0.350284	1.77239	1.21548	1.45818	0.14479	0.268913
HIST1H4I	2.86489	1.15028	0.790395	1.45532	0.145581	0.268913
CXCL17	1.00138	1.85025	1.27167	1.45498	0.145675	0.268913
LOC643623	0.202103	1.89033	1.29991	1.4542	0.14589	0.268913
UQCRBP1	1.01384	1.5117	1.03974	1.45392	0.145969	0.268913
TPRG1-AS2	2.45098	1.65731	1.1402	1.45353	0.146077	0.268913
CHIAP2	4.4727	1.56288	1.07798	1.44983	0.147106	0.268913
OBP2B	0.415425	1.86274	1.28522	1.44936	0.147237	0.268913
SP9	6.30013	1.02606	0.707977	1.44929	0.147257	0.268913
RLN3	0.46358	1.76969	1.2222	1.44796	0.147629	0.268913
LOC283587	0.308804	1.85293	1.2799	1.44772	0.147695	0.268913
PATE2	2.03325	1.54842	1.07156	1.44501	0.148454	0.268913
LOC254559	4.25606	0.985247	0.683667	1.44112	0.14955	0.268913
LOC340113	0.459727	1.87534	1.30177	1.4406	0.149697	0.268913
OR2A2	0.13675	1.91387	1.32873	1.44038	0.149761	0.268913
TRIM72	2.02133	1.1481	0.797219	1.44013	0.149831	0.268913
MYH4	1.01368	1.60761	1.11723	1.43892	0.150172	0.268913
GH1	1.17617	1.50636	1.04747	1.4381	0.150406	0.268913
DMP1	0.627184	1.65484	1.1527	1.43562	0.15111	0.268913
KRT72	4.4317	1.17437	0.818188	1.43533	0.151193	0.268913
LOC100505622	2.98219	1.17153	0.816887	1.43414	0.151533	0.268913
LOC100132781	0.890501	1.42773	0.998334	1.43011	0.152686	0.268913
POM121L1P	1.64129	1.26577	0.88973	1.42265	0.154838	0.268913
OR2L13	1.11648	1.71474	1.20602	1.42181	0.155081	0.268913
C2orf57	0.427752	1.78797	1.25761	1.42171	0.15511	0.268913
PHYHIPL	3.85463	1.02067	0.719273	1.41903	0.155889	0.268913
TMEM212	0.430546	1.82579	1.28766	1.41791	0.156216	0.268913
MIR639	0.70093	1.66616	1.17559	1.4173	0.156395	0.268913
ANGPTL3	0.470187	1.76714	1.24872	1.41516	0.157023	0.268913
MTRNR2L5	0.134572	1.87306	1.32361	1.41512	0.157034	0.268913
COLEC10	0.266073	1.73811	1.2288	1.41448	0.157221	0.268913
GDF3	1.15044	1.37613	0.972925	1.41442	0.157237	0.268913
JAKMIP2-AS1	0.426268	1.69839	1.20132	1.41377	0.15743	0.268913
AQP5	2.84174	1.12075	0.794741	1.4102	0.158479	0.268913
MIR450A1	0.126579	1.83542	1.3027	1.40893	0.158855	0.268913
PIH1D3	0.0970959	1.89016	1.34271	1.40772	0.159213	0.268913
ANXA8L2	0.356494	1.81113	1.28724	1.40698	0.159433	0.268913
WT1	0.465963	1.82881	1.30066	1.40606	0.159706	0.268913
MAGI1-AS1	0.234235	1.83198	1.3041	1.40478	0.160087	0.268913
CST2	0.304545	1.69935	1.21118	1.40305	0.160601	0.268913
ELAVL3	0.469135	1.6937	1.20767	1.40245	0.160781	0.268913
MIR4522	0.11734	1.87435	1.339	1.39981	0.161571	0.268913
LOC728606	0.462152	1.66083	1.18912	1.39669	0.162507	0.268913
NR0B2	0.148642	1.86828	1.33845	1.39585	0.162758	0.268913
UBE2DNL	0.257452	1.85075	1.3289	1.3927	0.163711	0.268913
MIR5684	0.0987927	1.86392	1.33993	1.39106	0.164207	0.268913
TRIM15	0.0963151	1.78145	1.28081	1.39088	0.164262	0.268913
ACY3	0.837664	1.50577	1.08572	1.3869	0.165474	0.268913
GPRIN2	1.60478	1.13465	0.818281	1.38662	0.165558	0.268913
KIAA1644	8.75944	0.980237	0.707374	1.38574	0.165826	0.268913
RPL29P2	0.294994	1.7523	1.26698	1.38305	0.166649	0.268913
SLC2A14	3.01821	1.31835	0.953658	1.38242	0.166844	0.268913
SLC26A9	0.752659	1.58424	1.14604	1.38236	0.16686	0.268913
C1orf177	0.55314	1.7327	1.25927	1.37596	0.168835	0.268913
LINC00668	3.15149	1.36171	0.993743	1.37028	0.1706	0.268913
C15orf60	0.449786	1.74744	1.27742	1.36795	0.171329	0.268913
MYH8	0.260851	1.79737	1.31721	1.36453	0.1724	0.268913
GATA3-AS1	2.2155	1.17937	0.864848	1.36368	0.172669	0.268913
KRT75	0.202083	1.56198	1.14994	1.35832	0.174362	0.268913
IGF2BP1	1.0517	1.55443	1.1445	1.35817	0.174409	0.268913
CTSE	0.458878	1.63172	1.20616	1.35282	0.176115	0.268913
LOC254099	0.356418	1.63497	1.21033	1.35085	0.176742	0.268913
SLC26A4-AS1	0.897647	1.70466	1.26287	1.34983	0.177069	0.268913
MIR29B1	0.298838	1.72535	1.27925	1.34872	0.177427	0.268913
MIR125B1	0.0904094	1.78228	1.32667	1.34343	0.179134	0.268913
TRIML2	0.684055	1.61377	1.20199	1.34259	0.179406	0.268913
PRSS3	0.943777	1.36366	1.01827	1.33919	0.180509	0.268913
OR52D1	0.134657	1.66821	1.24612	1.33872	0.18066	0.268913
SLC18A1	0.275789	1.75464	1.3108	1.3386	0.180699	0.268913
WNT3A	0.298743	1.76901	1.32379	1.33632	0.181445	0.268913
GRIK4	7.48469	1.0767	0.805883	1.33605	0.181533	0.268913
LCN1	1.6251	1.13415	0.848948	1.33595	0.181565	0.268913
CTAGE9	0.39123	1.65006	1.23983	1.33088	0.18323	0.268913
IL19	0.161315	1.73207	1.30536	1.32689	0.184546	0.268913
LINC00381	0.236351	1.77709	1.34216	1.32406	0.185483	0.268913
NKX2-3	0.143311	1.71718	1.29748	1.32348	0.185677	0.268913
SULT6B1	0.103512	1.74149	1.31666	1.32267	0.185947	0.268913
LOC100289673	0.125849	1.73297	1.31049	1.32238	0.186042	0.268913
PPP1R27	0.867785	1.50893	1.1435	1.31957	0.18698	0.268913
TAAR1	0.229375	1.73195	1.31374	1.31834	0.187389	0.268913
HIST1H3C	0.429907	1.49285	1.13392	1.31654	0.187992	0.268913
C9orf57	0.176328	1.72525	1.31165	1.31533	0.1884	0.268913
CACNA2D3-AS1	0.0689528	1.73482	1.31922	1.31503	0.188499	0.268913
MIR1179	0.0696943	1.73492	1.3194	1.31493	0.188533	0.268913
MIR548I2	0.0564628	1.7334	1.31874	1.31444	0.188699	0.268913
LINC00303	0.747516	1.26657	0.964354	1.31339	0.189053	0.268913
INSL4	0.456852	1.70455	1.29864	1.31257	0.189328	0.268913
FOLR1	1.00883	1.35439	1.03277	1.31141	0.189718	0.268913
SNORD88A	0.432968	1.53239	1.17037	1.30931	0.190428	0.268913
FAM163B	0.349198	1.65665	1.26546	1.30913	0.190491	0.268913
GPR111	0.528741	1.69605	1.29622	1.30846	0.190719	0.268913
LOC400958	1.18904	1.39645	1.06765	1.30797	0.190885	0.268913
LOC729739	1.93943	1.38503	1.05958	1.30715	0.191162	0.268913
MAGEB4	0.0866892	1.71724	1.31506	1.30583	0.191612	0.268913
OTOR	0.139458	1.7477	1.33898	1.30525	0.191806	0.268913
OPRD1	0.125306	1.72821	1.32486	1.30445	0.19208	0.268913
AGTR2	0.0870783	1.72409	1.32281	1.30336	0.192452	0.268913
IRGM	1.04835	1.35529	1.04025	1.30285	0.192625	0.268913
M1	0.187119	1.69571	1.30301	1.30138	0.193129	0.268913
SYT9	0.809763	1.66716	1.28383	1.29859	0.194086	0.268913
KRT35	0.0860022	1.73741	1.33796	1.29855	0.194098	0.268913
ASB15	0.35946	1.67819	1.29454	1.29635	0.194853	0.268913
KRT34	0.0887439	1.64878	1.27572	1.29243	0.196208	0.268913
MIR130B	0.134902	1.68451	1.30339	1.2924	0.196217	0.268913
AQP2	3.7275	1.9578	1.51492	1.29234	0.196238	0.268913
SLC6A14	0.39145	1.63473	1.26532	1.29195	0.196375	0.268913
SPATA12	2.9505	1.07834	0.834665	1.29194	0.196378	0.268913
OACYLP	0.227617	1.62893	1.26141	1.29136	0.196577	0.268913
KRT24	1.37778	1.40552	1.0889	1.29077	0.196782	0.268913
LINC00330	0.172694	1.72431	1.33964	1.28714	0.198044	0.269142
HIST1H4C	0.424604	1.67244	1.3016	1.28491	0.198825	0.269215
LYPD2	1.43121	1.24946	0.974921	1.2816	0.199984	0.269393
FGG	0.143242	1.70934	1.33394	1.28142	0.200045	0.269393
BPIFB6	0.129764	1.70623	1.33275	1.28023	0.200463	0.269456
MIR4296	0.0808833	1.6993	1.33149	1.27624	0.20187	0.269677
CYP11B1	0.0751473	1.63115	1.27932	1.27501	0.202305	0.269746
PYY	0.368691	1.40577	1.10312	1.27435	0.202539	0.269746
FRMD7	0.485162	1.462	1.14747	1.2741	0.202627	0.269746
CDRT4	0.624837	1.52922	1.2018	1.27244	0.203216	0.269783
ARGFX	0.541887	1.49027	1.17366	1.26976	0.20417	0.270048
ABCA12	1.01087	1.47609	1.16254	1.26972	0.204184	0.270048
GOLGA6L9	0.976675	1.50601	1.18905	1.26657	0.205311	0.270282
CLK2P	0.824328	1.53364	1.21202	1.26536	0.205742	0.270439
CXCL6	0.465551	1.64267	1.29974	1.26385	0.206283	0.270585
IGLL1	1.64796	1.05906	0.83825	1.26342	0.206438	0.270603
MIR602	0.239049	1.68493	1.33453	1.26256	0.206746	0.270651
SAMD7	0.128447	1.70243	1.34841	1.26255	0.206753	0.270651
CYCSP52	0.603649	1.54836	1.22688	1.26203	0.206938	0.270656
C13orf35	0.234414	1.677	1.32908	1.26177	0.207031	0.270656
MIRLET7F1	3.06109	1.06884	0.848683	1.25941	0.207884	0.271164
HSD17B2	2.08069	2.59907	2.06892	1.25624	0.209028	0.271692
ZAR1	0.339232	1.53744	1.22428	1.25579	0.209192	0.271837
LOC339788	0.285695	1.48213	1.18753	1.24808	0.212003	0.273844
OR1C1	0.191656	1.50244	1.20651	1.24528	0.213029	0.274469
LOC729059	0.828357	1.45482	1.1716	1.24175	0.21433	0.275536
DGAT2L6	1.57046	1.04185	0.839107	1.24161	0.214379	0.27555
HAMP	3.56378	1.62301	1.30742	1.24138	0.214464	0.275615
SPACA1	0.253577	1.63809	1.31981	1.24116	0.214548	0.275706
TNFRSF17	1.28513	1.23172	0.993135	1.24023	0.214889	0.275962
OR7A5	0.28853	1.63803	1.3209	1.24009	0.214942	0.275997
MIR636	2.46948	0.999249	0.806126	1.23957	0.215135	0.276196
IL12B	0.441643	1.49123	1.20359	1.23899	0.215351	0.27639
OR1N1	0.836854	1.38786	1.1205	1.23861	0.215489	0.276501
OXCT2	0.815126	1.28912	1.04335	1.23556	0.21662	0.277587
DNAH11	2.18866	0.951324	0.769995	1.23549	0.216647	0.277605
SLC6A17	2.34159	1.16245	0.941726	1.23438	0.217062	0.27802
VWA8-AS1	1.87246	1.08947	0.883232	1.23351	0.217386	0.278386
CXorf22	1.54434	1.17631	0.957519	1.2285	0.219261	0.280101
MIR877	0.71143	1.52312	1.24038	1.22794	0.219468	0.280315
PDYN	0.699593	1.49265	1.21809	1.22541	0.220421	0.281382
PRDM12	0.322549	1.4866	1.21561	1.22293	0.221356	0.282339
GABRA3	0.27563	1.62168	1.3276	1.22151	0.221893	0.282907
MIR4721	0.456867	1.60215	1.31205	1.22111	0.222045	0.283067
UGT3A1	0.218807	1.58363	1.29931	1.21883	0.22291	0.284018
ATP12A	0.358647	1.58961	1.30743	1.21582	0.224053	0.285271
WNT16	1.51243	1.18338	0.975505	1.21309	0.225095	0.286274
TYRO3P	1.22606	1.1426	0.942221	1.21267	0.225257	0.286447
LOC554223	0.246839	1.56851	1.29395	1.21219	0.225441	0.286664
MIR4781	0.0799168	1.5904	1.31247	1.21176	0.225604	0.286819
OR2T10	0.046236	1.59237	1.31424	1.21163	0.225652	0.286843
ROPN1	0.046236	1.59237	1.31424	1.21163	0.225652	0.286843
TMEM14E	0.275566	1.44144	1.18999	1.21131	0.225778	0.286974
ALOXE3	0.172122	1.56766	1.29567	1.20993	0.226306	0.287541
C6orf7	0.165365	1.62018	1.33964	1.20941	0.226506	0.287779
OR1G1	0.0916664	1.59165	1.31654	1.20896	0.226677	0.287962
PAX1	0.433948	1.56394	1.2937	1.20889	0.226706	0.287982
CRISP1	0.0866011	1.59155	1.31659	1.20884	0.226723	0.287986
SNORA58	0.0887682	1.5915	1.3168	1.20862	0.22681	0.288055
DAZL	0.918941	1.28245	1.06146	1.2082	0.226972	0.288217
MIR541	0.172804	1.58602	1.31494	1.20615	0.227758	0.28913
LOC442459	0.176913	1.58291	1.31505	1.20369	0.228711	0.290254
SNORD105B	0.0480073	1.58355	1.31799	1.20149	0.229562	0.291299
CT47B1	0.0382386	1.58249	1.31769	1.20096	0.229768	0.291491
OR1J4	0.0382386	1.58249	1.31769	1.20096	0.229768	0.291491
SNORD114-13	0.0382386	1.58249	1.31769	1.20096	0.229768	0.291491
LINC00366	0.0433177	1.58223	1.31822	1.20028	0.230032	0.291774
MIR3689E	0.0433177	1.58223	1.31822	1.20028	0.230032	0.291774
AGRP	0.852807	1.40541	1.17167	1.19949	0.230337	0.292127
KRT74	0.0779749	1.58173	1.32034	1.19797	0.230928	0.292772
OTC	1.71785	1.19784	1.00136	1.19621	0.231613	0.293589
C1orf227	1.57709	1.13654	0.955483	1.18949	0.234246	0.296646
SNORD116-2	0.061895	1.59739	1.34422	1.18834	0.234699	0.297185
CES5AP1	0.0633714	1.59751	1.34445	1.18823	0.234743	0.29721
OR2A4	0.0631708	1.59705	1.34407	1.18822	0.234746	0.29721
CDH16	0.191269	1.58467	1.3338	1.18809	0.2348	0.297242
MIR3622B	0.198872	1.502	1.26427	1.18803	0.234821	0.297252
TUBB4A	7.74534	0.784025	0.660302	1.18737	0.235081	0.297542
MIR1286	0.0844758	1.59724	1.34522	1.18734	0.235092	0.297542
NHLH2	0.149893	1.57718	1.32858	1.18712	0.235182	0.297638
HNF1A-AS1	0.104859	1.59662	1.3455	1.18664	0.23537	0.297858
MIR330	0.144061	1.58258	1.33387	1.18646	0.235442	0.297926
SPOCK3	0.846859	1.35767	1.14433	1.18643	0.235451	0.297926
MIR3153	0.100252	1.59635	1.34559	1.18636	0.235481	0.297946
PSG2	0.101392	1.59591	1.3453	1.18629	0.235508	0.297963
SLC32A1	0.0693059	1.5869	1.33775	1.18625	0.235525	0.297967
FOXG1	0.161101	1.58162	1.33476	1.18494	0.236041	0.298496
CNGA3	0.35753	1.47713	1.2468	1.18474	0.236122	0.298581
FOXJ1	3.42978	0.916275	0.773522	1.18455	0.236196	0.298657
MIR409	0.254564	1.5748	1.32974	1.1843	0.236296	0.298766
CHIA	6.65154	1.28396	1.08437	1.18406	0.236389	0.298866
USP29	0.0634866	1.58174	1.33749	1.18262	0.23696	0.2995
C11orf86	3.61295	0.800639	0.67805	1.1808	0.237684	0.300379
MIR4999	0.14736	1.58144	1.33937	1.18074	0.237707	0.30039
SYNGR4	0.209072	1.43631	1.21674	1.18045	0.23782	0.300516
MIR548AC	0.35026	1.55678	1.32028	1.17913	0.238345	0.301125
MIR377	0.113064	1.56966	1.33255	1.17794	0.238822	0.301658
FSD1	2.03123	1.5153	1.28652	1.17782	0.238867	0.301695
TRPM5	1.27971	1.18604	1.00702	1.17777	0.238888	0.301695
LOC100130298	4.37459	0.882812	0.749571	1.17776	0.238894	0.301695
ERICH1-AS1	0.108552	1.4989	1.27524	1.17538	0.239841	0.302802
LOC100288122	8.05989	0.773149	0.657854	1.17526	0.239891	0.302829
MIR1226	0.525592	1.40754	1.19939	1.17355	0.240576	0.303604
KRT20	0.183418	1.56482	1.33345	1.17351	0.24059	0.303604
FUNDC2P2	0.263307	1.42667	1.21639	1.17287	0.240848	0.303876
LOC84931	0.146789	1.57022	1.33958	1.17217	0.241128	0.304211
LOC150568	0.314022	1.53968	1.31908	1.16723	0.243116	0.30663
KDM4E	3.08692	1.03766	0.889129	1.16705	0.24319	0.306705
SNORD113-4	0.159886	1.55628	1.33395	1.16667	0.243344	0.306881
CELF5	1.14682	1.25631	1.07879	1.16455	0.244202	0.307891
MIR1238	0.197749	1.55436	1.33544	1.16393	0.244453	0.308171
SCARNA4	1.19524	1.14352	0.983909	1.16222	0.245145	0.308989
SNORD9	0.80889	1.34421	1.15663	1.16218	0.245162	0.308993
PGLYRP2	1.36805	1.24805	1.07419	1.16185	0.245296	0.309124
MOG	0.255616	1.54364	1.33059	1.16011	0.246003	0.309906
SAMSN1-AS1	0.158494	1.54392	1.33098	1.15998	0.246056	0.309955
LOC285629	1.78369	0.950382	0.820597	1.15816	0.246799	0.310744
HTR3D	0.209655	1.53507	1.32592	1.15774	0.24697	0.310942
SNORD18A	1.79052	0.980402	0.849237	1.15445	0.248316	0.312545
CALHM3	3.22844	1.00241	0.868838	1.15373	0.24861	0.312897
LINC00629	1.07657	1.36738	1.1853	1.15362	0.248657	0.312938
MIR4266	0.105743	1.53856	1.33393	1.15341	0.248742	0.313026
C2CD4A	2.77757	0.941825	0.817843	1.1516	0.249487	0.31389
SNORA15	0.742655	1.35268	1.17509	1.15112	0.249681	0.314116
ANKUB1	0.31168	1.46561	1.27403	1.15038	0.249989	0.314466
GOLGA6B	0.26393	1.52553	1.32933	1.1476	0.251136	0.315832
OR8S1	0.455104	1.31503	1.14701	1.14648	0.251595	0.316356
EPHA8	0.461479	1.49764	1.30687	1.14598	0.251805	0.316602
LOC100287534	0.141633	1.53864	1.34898	1.14059	0.254039	0.319261
RAD51AP2	0.607793	1.2962	1.13868	1.13833	0.254981	0.320351
F11	0.604164	1.43351	1.25962	1.13805	0.255098	0.320473
RBP3	2.21022	1.11351	0.979282	1.13707	0.255511	0.320941
IQCF1	0.848759	1.29337	1.1394	1.13514	0.256318	0.32188
DDX4	1.22774	1.31874	1.16191	1.13498	0.256384	0.321924
SPINK4	0.0953723	1.52885	1.3489	1.1334	0.257047	0.322701
SPINK13	1.21486	1.17829	1.0411	1.13178	0.257728	0.323461
LOC100506403	0.511087	1.32493	1.1707	1.13173	0.257746	0.323465
DPYSL5	1.6641	1.09586	0.968742	1.13122	0.257961	0.323715
BLID	0.186945	1.50852	1.33616	1.129	0.258899	0.324798
GLB1L3	0.241486	1.51271	1.3432	1.1262	0.260083	0.32611
C5orf46	0.779141	1.14565	1.01888	1.12442	0.260835	0.326985
UBE2MP1	1.30141	1.03399	0.919585	1.12441	0.260841	0.326985
DSCR6	1.16816	1.26875	1.12933	1.12346	0.261244	0.327433
MIR3613	1.25003	1.10221	0.983048	1.12122	0.262196	0.328568
MIR133A1	0.100911	1.50762	1.34487	1.12101	0.262282	0.328658
ISM2	1.4681	1.04605	0.935588	1.11807	0.263539	0.330157
TMEM151A	1.24604	1.03185	0.922963	1.11798	0.263577	0.330184
IL36G	0.199322	1.43851	1.28834	1.11656	0.264181	0.330862
EPCAM	7.43748	0.7172	0.643689	1.1142	0.265192	0.332051
SNORD53	0.13456	1.45148	1.30349	1.11354	0.265477	0.33235
CDKL4	4.49756	0.879324	0.790252	1.11271	0.265831	0.332716
FGF20	1.77268	1.19506	1.0772	1.10942	0.267251	0.334395
SERF2-C15ORF63	1.18903	1.03106	0.930922	1.10757	0.268049	0.335315
TMEM59L	3.00221	0.812033	0.733267	1.10742	0.268113	0.335376
C6orf15	0.204185	1.46546	1.32817	1.10337	0.269868	0.337394
LINC00705	1.83577	0.888746	0.806339	1.1022	0.270375	0.338008
MIR1256	0.14076	1.4758	1.33908	1.1021	0.270417	0.338041
SNORA71D	0.148958	1.44869	1.3146	1.102	0.270463	0.338079
HSPB3	0.295822	1.19719	1.08662	1.10176	0.270567	0.338189
TMEM61	0.286939	1.45496	1.32442	1.09857	0.271958	0.339828
HKDC1	2.77796	0.846428	0.770626	1.09836	0.272046	0.339918
C16orf90	0.722914	1.20904	1.101	1.09813	0.272148	0.340006
EDN2	0.291626	1.40586	1.28038	1.098	0.272203	0.340036
KCNQ2	0.181087	1.46938	1.33852	1.09777	0.272304	0.340103
MIP	0.83602	1.15712	1.05406	1.09777	0.272305	0.340103
LOC285548	0.702881	1.34284	1.22399	1.0971	0.272596	0.340407
MIR1250	0.432631	1.42588	1.30058	1.09634	0.272931	0.340786
SHD	0.815141	1.24666	1.13804	1.09544	0.273323	0.341214
MIR18B	0.0705546	1.43987	1.3157	1.09437	0.273791	0.341731
MIR3975	0.166056	1.45283	1.32756	1.09435	0.273799	0.341731
IFNA5	0.794752	1.29858	1.18679	1.0942	0.273868	0.341797
MIR3192	0.388087	1.35923	1.24268	1.09379	0.274046	0.342
LINC00439	0.213202	1.39857	1.27897	1.09351	0.274168	0.342132
MIR99B	0.293654	1.3837	1.2657	1.09323	0.274293	0.342268
38047	0.744937	1.32834	1.21599	1.09239	0.274661	0.342698
EBLN1	0.261797	1.46249	1.33882	1.09237	0.27467	0.342698
SLC22A9	0.412503	1.28535	1.17732	1.09176	0.274939	0.342975
FAM19A3	2.40321	0.954229	0.874029	1.09176	0.274939	0.342975
MIR4673	0.0866551	1.43227	1.31517	1.08904	0.276136	0.344347
FOXD1	1.42035	1.03651	0.953015	1.08761	0.276767	0.345094
MIR1206	0.0896955	1.45304	1.33746	1.08642	0.277294	0.345689
MIR320A	0.162342	1.41856	1.30618	1.08603	0.277464	0.345843
PRSS3P2	0.066798	1.43166	1.31892	1.08548	0.277711	0.346094
ZNRF2P2	1.19704	1.09415	1.00799	1.08547	0.277715	0.346094
PAGE5	0.0685679	1.43161	1.31905	1.08533	0.277774	0.346148
RTBDN	0.316837	1.37343	1.26551	1.08528	0.277796	0.346155
LZTS1-AS1	0.0799218	1.45119	1.33736	1.08511	0.277872	0.34623
MIR580	0.0673973	1.43127	1.31933	1.08485	0.27799	0.346333
BRWD1-AS1	0.836304	1.13444	1.04575	1.08482	0.278003	0.346333
IFNA14	0.0587993	1.43048	1.31899	1.08453	0.278128	0.346469
HTR3E	0.0898787	1.45162	1.3391	1.08403	0.278352	0.346707
MIR3134	0.0898787	1.45162	1.3391	1.08403	0.278352	0.346707
RGS8	0.172709	1.43313	1.32273	1.08346	0.278602	0.346979
MIR7-2	0.268007	1.44044	1.32954	1.08341	0.278625	0.346987
EFTUD1P1	0.0997726	1.43047	1.32047	1.0833	0.278674	0.347028
LOC100507377	0.138111	1.36638	1.2624	1.08237	0.27909	0.347505
LOC645249	0.221683	1.42525	1.31684	1.08232	0.27911	0.34751
LOC100507584	0.0871454	1.44825	1.33859	1.08192	0.279287	0.34771
GPR182	0.755822	1.17747	1.08883	1.08141	0.279516	0.347975
MIR1236	0.215476	1.28275	1.18748	1.08022	0.280043	0.34853
HABP2	0.947617	1.31476	1.21867	1.07885	0.280653	0.349249
LOC100288748	0.364524	1.36139	1.26217	1.07861	0.280762	0.349355
MIR3907	0.26892	1.37787	1.27751	1.07856	0.280784	0.349355
MYH7	0.0442642	1.45049	1.34503	1.0784	0.280854	0.349391
PYDC1	0.0429225	1.4504	1.34495	1.0784	0.280854	0.349391
LINC00443	0.0453219	1.4505	1.34508	1.07838	0.280865	0.349391
BANF2	0.0436844	1.45	1.34474	1.07828	0.28091	0.349412
FCRL4	0.130322	1.44502	1.34013	1.07827	0.280915	0.349412
TRPC7	0.0456155	1.45041	1.3452	1.07821	0.28094	0.349423
MYH13	0.814731	1.09971	1.02093	1.07717	0.281405	0.349961
PRR23A	0.0373435	1.44636	1.34285	1.07708	0.281443	0.349987
MIR372	0.0451498	1.44734	1.34395	1.07693	0.281511	0.350015
CYLC2	0.0410006	1.44655	1.34329	1.07687	0.281538	0.350015
SLC13A1	0.0414003	1.44667	1.34344	1.07684	0.281552	0.350015
LINC00499	0.0460155	1.44731	1.34414	1.07675	0.281591	0.350015
ELSPBP1	0.0422253	1.44631	1.34327	1.0767	0.281612	0.350015
KRTAP5-6	0.0422253	1.44631	1.34327	1.0767	0.281612	0.350015
MIR4511	0.044708	1.44662	1.34356	1.0767	0.281613	0.350015
IL22	0.0466548	1.44731	1.34422	1.07669	0.281618	0.350015
IRS4	0.0435401	1.44649	1.34348	1.07667	0.281628	0.350015
HLTF-AS1	0.0441563	1.44672	1.34374	1.07663	0.281644	0.350015
C7orf72	0.0636608	1.44667	1.34506	1.07554	0.282131	0.350539
MIR2355	0.208933	1.42844	1.32832	1.07537	0.28221	0.350596
SLC35F4	1.6291	1.03485	0.962395	1.07529	0.282246	0.35062
CTAGE10P	0.0872396	1.44638	1.34565	1.07486	0.282438	0.350839
AMER3	0.085048	1.42128	1.32239	1.07478	0.282472	0.350861
FAM71C	0.087068	1.44655	1.34597	1.07472	0.282499	0.350874
MIR1976	0.0784031	1.44481	1.34443	1.07466	0.282526	0.350888
RAB40AL	0.754295	1.31594	1.22543	1.07386	0.282887	0.351315
LOC100287632	0.112503	1.38421	1.28941	1.07353	0.283035	0.351459
MIR1301	0.176085	1.36776	1.27413	1.07349	0.283052	0.351459
LOC100506195	0.229672	1.37735	1.28444	1.07234	0.283569	0.35206
MIR933	0.345393	1.42661	1.33187	1.07113	0.28411	0.352651
NRSN1	0.305479	1.40725	1.31709	1.06845	0.285316	0.354106
MIR744	0.213254	1.34343	1.25752	1.06832	0.285376	0.35416
PCAT1	2.2348	1.2283	1.14993	1.06814	0.285456	0.354239
HIST3H2BB	0.437019	1.33784	1.25261	1.06804	0.285503	0.354276
USH1G	0.252206	1.41224	1.32415	1.06653	0.286185	0.355041
C7orf65	0.310937	1.3884	1.30548	1.06352	0.287548	0.356649
LINC00534	0.382276	1.39591	1.3135	1.06274	0.2879	0.357065
BPIFB3	0.129822	1.41609	1.33342	1.062	0.288235	0.357439
LOC283299	0.132939	1.42161	1.33944	1.06135	0.288532	0.357787
C14orf105	0.0812463	1.43461	1.35394	1.05958	0.289336	0.358659
FADS6	0.122436	1.43422	1.35478	1.05863	0.289766	0.359107
TRHR	0.0705059	1.41631	1.33788	1.05863	0.28977	0.359107
TAS2R3	0.103015	1.43403	1.35478	1.0585	0.289828	0.359145
SERPINE3	3.06413	0.818394	0.77322	1.05842	0.289863	0.359167
SNORD11B	0.120835	1.41511	1.33937	1.05655	0.290717	0.360163
SLC34A2	0.901595	1.26182	1.1953	1.05565	0.291129	0.360632
MIR1915	0.340723	1.33384	1.26598	1.0536	0.292065	0.361749
XCL2	3.33311	1.10998	1.05435	1.05276	0.292453	0.362126
KRT15	0.087441	1.41948	1.34873	1.05245	0.292593	0.362274
AADACL4	0.579997	1.34243	1.27556	1.05242	0.292606	0.362274
ART1	0.289054	1.20674	1.14757	1.05156	0.293003	0.362744
GUCY2GP	0.99289	1.09416	1.04321	1.04884	0.294252	0.364122
DCD	0.174132	1.39828	1.33485	1.04752	0.294859	0.364831
GK3P	0.134781	1.41183	1.3495	1.04619	0.295475	0.36553
MAP2K4P1	1.29612	0.97854	0.935875	1.04559	0.295751	0.36583
PRAME	0.424506	1.12958	1.0817	1.04427	0.296362	0.366564
ITLN2	0.229602	1.32989	1.27673	1.04163	0.297581	0.368008
FCRL2	4.43011	1.63291	1.56948	1.04041	0.298148	0.368624
FAM71A	0.945269	1.12064	1.07791	1.03964	0.298508	0.369048
GLT1D1	10.9804	1.28103	1.23286	1.03907	0.298771	0.369309
VNN3	6.27276	1.43347	1.37992	1.03881	0.298894	0.36944
PRHOXNB	5.45106	0.801949	0.772646	1.03793	0.299304	0.369926
MIR3162	0.080635	1.39799	1.34925	1.03612	0.300146	0.370881
NEIL3	1.93286	1.28681	1.24439	1.03409	0.301095	0.371894
OR6B1	0.12242	1.38765	1.3436	1.03278	0.301706	0.372594
LINC00635	1.51889	0.918191	0.889828	1.03187	0.302131	0.373075
SNORD42B	1.02725	1.11482	1.08162	1.0307	0.30268	0.373689
LOC100507003	0.0758992	1.39057	1.34951	1.03043	0.302811	0.373807
LOC340074	0.227622	1.37785	1.33776	1.02997	0.303023	0.374047
SNORD105	0.214327	1.36356	1.32453	1.02946	0.303263	0.374322
BSX	0.0754221	1.38849	1.34906	1.02923	0.303372	0.374435
LOC100507173	0.882299	0.941202	0.914842	1.02881	0.303568	0.374634
NPFFR1	0.119479	1.38104	1.34367	1.02781	0.304038	0.375106
ZNF663	1.10886	0.937609	0.912334	1.0277	0.304089	0.375148
VCX	0.247974	1.3612	1.32487	1.02742	0.304221	0.375289
BOLL	0.116394	1.36221	1.32653	1.0269	0.304469	0.37553
IFNA2	0.0809115	1.3773	1.34265	1.02581	0.30498	0.376117
RPL21	4.87227	0.740878	0.724669	1.02237	0.306607	0.377972
NLRP7	0.386204	1.34406	1.31563	1.02161	0.306966	0.378392
FCAR	5.2336	1.33578	1.31077	1.01908	0.308165	0.379783
UPK1A-AS1	2.15173	1.30251	1.27829	1.01895	0.308228	0.379817
MIR4260	0.371096	1.32966	1.30845	1.01621	0.309529	0.381332
RAX	0.21386	1.32394	1.30298	1.01609	0.309585	0.381373
C6orf195	1.08302	1.15383	1.13558	1.01607	0.309597	0.381373
MIR1908	0.734672	1.24093	1.22233	1.01522	0.310001	0.381848
TEX36	0.48266	1.11898	1.10235	1.01509	0.310064	0.381904
MIR1305	0.076554	1.36185	1.3427	1.01426	0.310458	0.382323
OR4N4	0.0740001	1.36056	1.34229	1.01361	0.310769	0.382685
PCA3	0.133475	1.35474	1.33817	1.01238	0.311356	0.383363
C3orf22	0.143452	1.35284	1.33805	1.01105	0.311991	0.3841
S100Z	3.51336	0.851249	0.842238	1.0107	0.312161	0.384265
PPY	0.329774	1.3174	1.30436	1.01	0.312496	0.384656
CARD18	1.22007	1.19385	1.18215	1.00989	0.312548	0.384698
CD5L	0.142983	1.32296	1.31063	1.0094	0.312783	0.384943
SIAH3	0.209074	1.34309	1.33285	1.00768	0.313607	0.385891
NDST3	0.165479	1.34557	1.3384	1.00535	0.314727	0.387135
IL26	0.269623	1.32573	1.31887	1.0052	0.3148	0.387203
OR1K1	0.689984	1.10942	1.10444	1.00451	0.315131	0.387544
MTRNR2L10	3.40919	0.732144	0.729225	1.004	0.315377	0.387824
FAM167A	1.79173	1.77429	1.76777	1.00369	0.315527	0.387986
LCN8	0.171975	1.34249	1.33829	1.00314	0.315796	0.388272
MYT1	1.77137	0.876348	0.873689	1.00304	0.31584	0.388304
MAGEB2	0.261471	1.32689	1.32337	1.00266	0.316026	0.38851
KCNU1	11.5687	0.730119	0.728279	1.00253	0.316089	0.388566
SNORD114-1	0.1194	1.33897	1.3375	1.0011	0.316779	0.38937
KRT78	0.333611	1.12642	1.12652	0.999912	0.317353	0.39003
RHBG	0.96511	1.04575	1.047	0.998806	0.317889	0.390644
NDST4	0.0709622	1.34122	1.34315	0.998562	0.318007	0.390767
SEBOX	0.37783	1.30755	1.31083	0.997494	0.318525	0.39138
IFNK	0.209955	1.25895	1.26244	0.997234	0.318651	0.391513
CDH10	0.51192	1.22529	1.22916	0.996854	0.318835	0.391717
ZNF32-AS3	0.174515	1.28311	1.289	0.99543	0.319527	0.392522
IYD	0.286377	1.30507	1.31177	0.994893	0.319788	0.392821
MIR412	0.309499	1.2625	1.26958	0.994425	0.320016	0.393078
VTRNA1-3	0.158429	1.27852	1.28724	0.993225	0.3206	0.393728
PRLHR	0.0833516	1.2843	1.29402	0.992491	0.320958	0.394144
FLJ37505	0.377035	1.29195	1.30424	0.990575	0.321893	0.395225
RGPD1	1.51778	0.870669	0.879586	0.989862	0.322242	0.39563
FLJ46284	0.188483	1.31301	1.32795	0.988746	0.322788	0.396255
SIGLEC12	3.83642	0.694669	0.702671	0.988612	0.322853	0.396313
KCNG3	0.400318	1.21104	1.22592	0.987861	0.323221	0.396687
LOC100506134	0.327957	1.31833	1.33456	0.987838	0.323232	0.396687
KLK13	0.692727	1.14706	1.16132	0.987717	0.323291	0.396726
HIST2H3D	0.372697	1.29546	1.3116	0.987697	0.323301	0.396726
MIR2909	0.154915	1.32277	1.33935	0.987619	0.323339	0.396731
NMUR2	2.3029	0.795407	0.805405	0.987587	0.323355	0.396731
GPR25	0.491695	1.26176	1.27944	0.986178	0.324046	0.397458
BCL2L10	10.0087	0.597546	0.606805	0.984742	0.324751	0.398274
LOC285740	0.270729	1.1709	1.18908	0.98471	0.324766	0.398274
PPP1R42	1.35188	0.84673	0.860048	0.984515	0.324863	0.398369
SLC30A8	0.45162	1.15776	1.1767	0.983904	0.325163	0.398691
HOXB-AS5	0.239866	1.29619	1.31796	0.983481	0.325371	0.398923
SNORD67	0.305033	1.29816	1.32449	0.980121	0.327027	0.400862
OR51I1	0.269923	1.29621	1.32354	0.97935	0.327407	0.401283
IL37	1.08288	1.05521	1.07987	0.977169	0.328486	0.402444
RALYL	2.05857	0.886867	0.90801	0.976716	0.32871	0.402672
MIR718	0.241369	1.24363	1.27734	0.97361	0.33025	0.404398
TOP1P2	0.292711	1.24878	1.28355	0.972906	0.3306	0.40478
MIRLET7E	0.188219	1.29136	1.33405	0.968	0.333045	0.40761
OR7E5P	0.149382	1.28976	1.33324	0.967386	0.333351	0.407939
CLDN8	0.023118	1.29875	1.34303	0.967027	0.333531	0.408019
CTSL3P	0.023118	1.29875	1.34303	0.967027	0.333531	0.408019
DSCR4	0.023118	1.29875	1.34303	0.967027	0.333531	0.408019
MS4A12	0.023118	1.29875	1.34303	0.967027	0.333531	0.408019
RPS4Y2	1.46028	0.922534	0.954125	0.96689	0.333599	0.408079
ATP10B	1.59197	0.901969	0.933611	0.966108	0.33399	0.408362
GJD4	0.824055	1.09405	1.13272	0.965861	0.334114	0.408362
FAM24A	0.0191193	1.29513	1.3411	0.965721	0.334184	0.408362
HIST1H2AJ	0.0191193	1.29513	1.3411	0.965721	0.334184	0.408362
LOC283914	0.0191193	1.29513	1.3411	0.965721	0.334184	0.408362
LOC729987	0.0191193	1.29513	1.3411	0.965721	0.334184	0.408362
SMYD1	0.0191193	1.29513	1.3411	0.965721	0.334184	0.408362
SPAM1	0.0191193	1.29513	1.3411	0.965721	0.334184	0.408362
MIR4533	0.0240036	1.2956	1.342	0.965426	0.334332	0.408362
MRGPRG	0.0240036	1.2956	1.342	0.965426	0.334332	0.408362
OR1D2	0.0240036	1.2956	1.342	0.965426	0.334332	0.408362
OR4K1	0.0240036	1.2956	1.342	0.965426	0.334332	0.408362
SCARNA14	0.0240036	1.2956	1.342	0.965426	0.334332	0.408362
SERPINA4	0.0240036	1.2956	1.342	0.965426	0.334332	0.408362
XGPY2	0.0240036	1.2956	1.342	0.965426	0.334332	0.408362
40603	0.0216588	1.29506	1.34147	0.9654	0.334345	0.408362
C3P1	0.0216588	1.29506	1.34147	0.9654	0.334345	0.408362
CCDC172	0.0216588	1.29506	1.34147	0.9654	0.334345	0.408362
FSTL5	0.0216588	1.29506	1.34147	0.9654	0.334345	0.408362
KIRREL3-AS2	0.0216588	1.29506	1.34147	0.9654	0.334345	0.408362
KLK5	0.0216588	1.29506	1.34147	0.9654	0.334345	0.408362
LOC402779	0.0216588	1.29506	1.34147	0.9654	0.334345	0.408362
LOC646862	0.0216588	1.29506	1.34147	0.9654	0.334345	0.408362
MIR340	0.0216588	1.29506	1.34147	0.9654	0.334345	0.408362
MIR4505	0.0216588	1.29506	1.34147	0.9654	0.334345	0.408362
FEZF1-AS1	0.563424	1.2609	1.30662	0.965005	0.334542	0.40858
MIR4663	0.064195	1.29847	1.34616	0.964579	0.334756	0.408817
MIR4441	0.147064	1.2925	1.34005	0.96452	0.334785	0.40883
RNASE8	0.500532	0.984245	1.02061	0.964374	0.334859	0.408897
TMPRSS12	0.143883	1.28475	1.33327	0.963606	0.335244	0.409343
C3orf65	0.192543	1.28543	1.33448	0.963248	0.335423	0.409539
KRT82	0.0641439	1.2955	1.3451	0.963128	0.335483	0.409584
MIR3136	0.102877	1.29795	1.34768	0.963099	0.335498	0.409584
LOC100287792	0.064207	1.29504	1.34482	0.962985	0.335555	0.409631
MIR4710	0.0667972	1.29537	1.34537	0.962836	0.33563	0.409698
GPR128	0.06654	1.29472	1.34501	0.962614	0.335741	0.409811
LOC348761	0.107266	1.29525	1.34605	0.962259	0.335919	0.410005
ARHGAP26-AS1	0.111986	1.29514	1.34658	0.961799	0.336151	0.410264
RSPH6A	0.0976445	1.29454	1.34626	0.961583	0.336259	0.410373
HMGCS2	0.104709	1.29423	1.34625	0.961359	0.336372	0.410487
LOC100192426	0.12326	1.29505	1.34723	0.961267	0.336418	0.41052
KCNN1	1.46859	0.960582	1.00156	0.959084	0.337517	0.411767
LYZL4	0.151317	1.28593	1.34115	0.958826	0.337646	0.411902
ZCCHC5	1.84106	1.34621	1.40601	0.957468	0.338331	0.412691
C1QL4	0.235029	1.13367	1.18411	0.957406	0.338362	0.412705
CATSPERB	5.75714	0.803268	0.839536	0.9568	0.338668	0.413055
H1FOO	0.281769	1.23518	1.2937	0.954766	0.339696	0.414167
SPACA4	0.143261	1.26741	1.32906	0.953609	0.340281	0.414857
BARHL2	0.149673	1.27337	1.33718	0.952276	0.340957	0.415657
MIXL1	0.064506	1.28885	1.35515	0.951073	0.341567	0.416354
C8orf69	0.0629629	1.2884	1.35491	0.950911	0.341649	0.416427
MYO16-AS1	0.0616212	1.28778	1.35453	0.95072	0.341747	0.416501
LOC100287225	0.0648387	1.28783	1.35477	0.950592	0.341812	0.416557
GDF2	0.0640094	1.28714	1.35449	0.950281	0.341969	0.416672
OLIG2	0.282504	1.25548	1.3212	0.950253	0.341983	0.416672
LOC644669	0.0588735	1.28667	1.35403	0.950252	0.341984	0.416672
UTS2R	0.525948	1.09744	1.15541	0.949828	0.3422	0.416875
MS4A8B	0.0623549	1.28634	1.35434	0.949788	0.34222	0.416875
LDLRAD1	0.0560249	1.28576	1.35376	0.949771	0.342228	0.416875
GHRHR	0.324963	1.2465	1.31257	0.949665	0.342283	0.416918
SLC17A2	0.0595149	1.28472	1.35375	0.949007	0.342617	0.417254
PATE4	0.124802	1.2862	1.35619	0.948397	0.342927	0.417584
MIR215	0.102839	1.28414	1.35488	0.947788	0.343237	0.417938
MT1IP	0.0996378	1.28361	1.35475	0.947488	0.34339	0.418077
LOC389043	0.0647899	1.2768	1.34817	0.947059	0.343609	0.418319
LINC00633	0.0628588	1.27593	1.34779	0.946686	0.343799	0.418526
FAM46D	0.0616198	1.27502	1.34752	0.946198	0.344048	0.418806
NRAP	1.36667	2.25082	2.37941	0.945957	0.344171	0.418908
SPINK9	0.717239	1.08948	1.15199	0.945744	0.344279	0.419016
ZFAT-AS1	0.107881	1.27403	1.34878	0.944575	0.344876	0.419671
EPO	3.34812	0.903291	0.956939	0.943939	0.345201	0.420043
LINC00520	1.96785	0.930418	0.986469	0.94318	0.345589	0.420443
ZNF705G	0.0711591	1.27075	1.34877	0.942159	0.346111	0.421031
LINC00309	0.214961	1.16031	1.23168	0.942054	0.346165	0.421072
SERPINB12	0.0671836	1.27004	1.34826	0.941985	0.3462	0.421092
MIR567	0.0627015	1.26686	1.34775	0.939977	0.347229	0.422247
RTP1	0.0601727	1.26631	1.34749	0.939753	0.347344	0.422363
FLJ39739	0.548985	1.21401	1.29229	0.939426	0.347512	0.422543
VTRNA1-1	0.399178	1.06675	1.13581	0.939196	0.34763	0.422663
TEX35	0.603304	1.11635	1.19005	0.938068	0.34821	0.423343
RXFP3	0.655451	1.15356	1.23006	0.937803	0.348346	0.423437
SNORD61	0.0562815	1.26323	1.34733	0.937578	0.348461	0.423553
SNORA14B	1.15692	0.961893	1.02614	0.937385	0.348561	0.42365
ANKRD20A11P	2.61673	0.904748	0.965842	0.936745	0.34889	0.423978
SLCO1A2	0.187787	1.2582	1.34381	0.936296	0.349121	0.424235
KCNMB2	1.92492	0.874777	0.934827	0.935763	0.349395	0.42452
TMEM95	0.167299	1.26151	1.35043	0.934161	0.350221	0.425451
LOC285484	0.144172	1.25976	1.34894	0.933891	0.35036	0.425596
CLEC17A	2.14865	0.994201	1.06497	0.933546	0.350538	0.425788
SLC22A8	0.106848	1.25768	1.34921	0.932159	0.351254	0.426561
GLUD1P7	0.269625	1.19193	1.28036	0.930929	0.35189	0.42731
GSTA1	0.249069	1.21283	1.3033	0.93058	0.352071	0.427504
MIR137HG	0.108357	1.25459	1.34953	0.929651	0.352552	0.42804
SCARNA27	0.448302	1.06579	1.14758	0.928734	0.353027	0.428544
KLF17	0.0960589	1.25101	1.34809	0.927985	0.353415	0.428967
MIR23C	0.106171	1.23984	1.33736	0.927082	0.353884	0.429511
CAMSAP3	1.70263	0.880669	0.949997	0.927023	0.353915	0.429525
TMPRSS2	0.101811	1.25042	1.34912	0.926843	0.354008	0.429614
WDR72	0.0593592	1.2493	1.3484	0.926503	0.354185	0.429804
MIR4682	0.208749	1.19075	1.28545	0.926328	0.354275	0.429865
ADIG	0.10236	1.24242	1.34238	0.925537	0.354687	0.43034
FGF21	0.151093	1.24318	1.34366	0.92522	0.354851	0.430515
MIR4469	0.177095	1.23767	1.33783	0.925133	0.354897	0.430546
INA	0.103367	1.24278	1.34368	0.924907	0.355014	0.430664
SLC8A2	3.31082	0.801856	0.867091	0.924766	0.355088	0.430729
HBG2	14.7157	1.75574	1.89888	0.924618	0.355165	0.430798
LINC00616	0.0541636	1.2459	1.34839	0.923986	0.355493	0.431124
OR2AK2	0.0541636	1.2459	1.34839	0.923986	0.355493	0.431124
MIR4787	0.232653	1.19054	1.28893	0.923668	0.355659	0.4313
OR4F21	0.104844	1.23981	1.34326	0.922988	0.356014	0.431675
OVOL3	0.681171	1.00466	1.08894	0.922605	0.356213	0.431874
IL5RA	4.46608	0.914601	0.992122	0.921864	0.3566	0.432282
GPHA2	0.561038	0.985683	1.06925	0.921845	0.35661	0.432282
VTRNA2-1	0.101378	1.23703	1.34281	0.921226	0.356932	0.432599
KRTAP3-2	0.13597	1.24297	1.35049	0.92039	0.357369	0.433104
HIST1H2AL	0.154501	1.1705	1.27427	0.918566	0.358323	0.434211
CALCA	0.533464	1.19168	1.29743	0.918492	0.358361	0.434233
LOC100505817	0.184021	1.22821	1.33854	0.917572	0.358843	0.434768
TCERG1L	0.531172	0.972765	1.06152	0.916388	0.359464	0.435446
DACH2	2.44031	0.870329	0.950484	0.91567	0.35984	0.435877
TCL6	0.493679	0.992274	1.08435	0.915089	0.360145	0.436222
TMEM211	0.48993	1.13581	1.24325	0.913578	0.360939	0.437109
HBZ	5.10451	0.665374	0.72846	0.913398	0.361033	0.437199
ENTHD1	2.15876	1.42369	1.5594	0.912971	0.361258	0.437447
OR2W5	0.131701	1.22173	1.33845	0.912794	0.361351	0.43751
C8A	0.0885779	1.22195	1.34262	0.910122	0.362758	0.439164
F2	0.330812	1.1883	1.30665	0.909422	0.363127	0.439586
FAM159B	0.546427	1.12789	1.24245	0.907789	0.36399	0.440506
HOXC12	0.310128	1.13697	1.25466	0.906197	0.364832	0.441425
NPFFR2	0.656092	0.911718	1.00692	0.905456	0.365224	0.441874
CRNN	0.102346	1.2163	1.34354	0.905294	0.365309	0.441953
OR1B1	0.106236	1.21536	1.34338	0.904704	0.365622	0.442306
CXXC1P1	0.184303	1.16255	1.28564	0.904255	0.36586	0.442569
LOC285501	0.28139	1.19278	1.31991	0.903687	0.366162	0.442909
41883	0.263845	1.15577	1.27913	0.903553	0.366232	0.44297
VN1R5	0.352771	1.17667	1.30235	0.903502	0.36626	0.442978
MIR149	1.45097	0.824317	0.912484	0.903377	0.366326	0.443033
TRIM54	0.85478	0.9188	1.01743	0.903064	0.366492	0.443209
TLX2	0.224104	1.1525	1.27682	0.902632	0.366721	0.443461
CCT8L2	0.412607	1.01097	1.12138	0.901542	0.3673	0.444086
TRIML1	0.587295	1.03784	1.15318	0.899975	0.368133	0.445018
SNRPN	0.188666	1.17221	1.30268	0.899848	0.368201	0.445075
FNDC7	1.13977	0.892884	0.994471	0.897848	0.369267	0.446191
GNGT1	0.204978	1.10992	1.2362	0.897841	0.36927	0.446191
MIR5690	0.256967	1.18851	1.32395	0.897698	0.369347	0.446258
DUPD1	0.280276	1.15568	1.28781	0.897406	0.369503	0.446421
TGM7	0.288254	1.1843	1.31986	0.897299	0.369559	0.446465
SNORD116-28	0.145485	1.07708	1.2016	0.896375	0.370053	0.447036
SLC22A10	0.700586	1.0065	1.12293	0.896311	0.370087	0.447052
URGCP-MRPS24	0.701462	1.09305	1.22176	0.89465	0.370974	0.448048
SPACA5	0.57849	1.064	1.19012	0.894028	0.371307	0.448425
OR11H6	0.236853	1.13119	1.26534	0.893974	0.371336	0.448434
GOLGA8CP	0.255881	0.939687	1.05212	0.893137	0.371784	0.448925
NTRK3-AS1	0.96666	1.02427	1.14901	0.891435	0.372696	0.449919
ENPP7	0.212818	1.18445	1.32874	0.891405	0.372712	0.449919
KPNA7	0.245857	1.18986	1.33538	0.891027	0.372915	0.450138
ARTN	6.03845	0.553903	0.622083	0.890401	0.37325	0.450467
GPR115	0.472704	1.13505	1.27554	0.889859	0.373541	0.450772
CNTN5	0.134705	1.19129	1.33875	0.889852	0.373545	0.450772
MIR645	0.395619	1.02898	1.15844	0.888248	0.374408	0.451661
INMT-FAM188B	0.713263	0.956602	1.07759	0.88772	0.374692	0.451927
ARL14EPL	1.44129	0.874742	0.986312	0.886882	0.375142	0.452445
PSMB11	0.286785	1.16741	1.31861	0.885337	0.375975	0.453373
DPPA2P3	0.273203	1.06539	1.20464	0.884398	0.376481	0.453881
ANAPC1P1	0.210111	1.12684	1.2744	0.884216	0.37658	0.453974
CNGB1	0.206466	1.16944	1.32349	0.883604	0.37691	0.454347
BAAT	2.13941	0.764494	0.865736	0.883058	0.377205	0.454601
C1orf106	0.23216	1.17564	1.33545	0.88033	0.378681	0.456276
LRRTM3	4.6296	0.669836	0.760996	0.88021	0.378746	0.456329
C18orf63	2.49351	1.10679	1.25924	0.878934	0.379437	0.457111
FBXL21	0.122624	1.17008	1.33237	0.878198	0.379836	0.457566
FLJ14107	0.850268	1.11105	1.26546	0.877987	0.379951	0.457678
SRG7	1.0385	0.917293	1.04643	0.876596	0.380706	0.458511
LHFPL3-AS1	0.257543	1.13469	1.29575	0.875699	0.381193	0.459062
EPGN	1.31247	0.793246	0.906582	0.874986	0.381582	0.459488
MPC1L	0.144169	1.14803	1.31379	0.873834	0.382209	0.460191
PAEP	0.411061	1.13392	1.2981	0.873525	0.382377	0.460368
ATP5L2	0.766393	0.960254	1.10108	0.872098	0.383155	0.461201
NMU	0.214368	1.16402	1.33482	0.872044	0.383185	0.461211
MIR222	0.902528	1.06507	1.22246	0.871257	0.383614	0.461702
TAS2R30	0.818581	0.972605	1.11698	0.870745	0.383893	0.461986
LGALS7B	0.368494	1.09965	1.26445	0.869667	0.384482	0.462565
LOC401109	0.0933025	1.1632	1.3388	0.868836	0.384937	0.463065
MIR5092	0.130939	1.15791	1.33299	0.868651	0.385038	0.463156
GRIN1	0.268197	1.01778	1.17193	0.868471	0.385137	0.463222
ZPLD1	0.52048	1.02001	1.17474	0.868285	0.385238	0.463319
MIOX	0.605188	1.11588	1.2865	0.867379	0.385734	0.463863
FAM163A	1.63553	1.07654	1.24165	0.867024	0.385929	0.464045
BTBD18	4.5102	0.583736	0.673361	0.8669	0.385997	0.464101
KLHDC8A	1.43103	0.864876	0.998354	0.866302	0.386324	0.464469
MIR3147	0.223147	1.14625	1.32408	0.865697	0.386657	0.464816
LOC100130451	1.4065	0.838887	0.972192	0.862882	0.388202	0.46657
TLR8-AS1	0.493115	1.07526	1.24675	0.862452	0.388439	0.466828
APCDD1L	8.55489	0.66854	0.778813	0.858409	0.390667	0.469373
MIR5089	0.162687	1.14962	1.33964	0.858159	0.390804	0.469513
BRDT	0.157481	1.1326	1.32018	0.857914	0.39094	0.469649
LCE5A	0.322993	1.08155	1.26113	0.8576	0.391113	0.469831
NEBL-AS1	0.756577	0.949635	1.10964	0.855807	0.392104	0.47089
CACNG4	1.35027	0.791945	0.926136	0.855106	0.392492	0.47125
CRYGC	0.146921	1.13375	1.32924	0.852925	0.393701	0.472612
DUSP21	0.0474366	1.14667	1.34521	0.852404	0.39399	0.472916
OR13D1	0.0475138	1.14673	1.34536	0.85236	0.394014	0.472919
LOC100505795	0.119434	1.09585	1.28655	0.851771	0.394341	0.473285
F9	0.0413251	1.14364	1.34314	0.851465	0.394511	0.473436
ADAM29	0.0474043	1.14412	1.34384	0.851376	0.39456	0.473468
PRH1	0.772468	1.0345	1.2156	0.851022	0.394757	0.473651
MIR211	0.0472301	1.14364	1.34416	0.850827	0.394865	0.473755
RD3L	0.0459775	1.14297	1.34376	0.850577	0.395004	0.473833
GGTLC1	0.0446586	1.14304	1.34387	0.850555	0.395017	0.473833
LOC401242	0.448592	1.07378	1.26245	0.85055	0.395019	0.473833
MIR632	0.079721	1.14345	1.3453	0.849959	0.395348	0.474121
COL6A4P2	4.91988	0.58023	0.683126	0.849374	0.395673	0.474485
IFNW1	0.214982	1.06177	1.25218	0.847941	0.396471	0.475362
BEST3	0.589717	0.863428	1.01838	0.847841	0.396526	0.475402
MIR4420	1.29238	0.814472	0.960868	0.847642	0.396637	0.475508
MIR195	0.945901	0.950938	1.12226	0.847345	0.396803	0.47568
VIL1	0.784995	0.975932	1.15308	0.846368	0.397347	0.476303
PAR-SN	9.45399	0.501223	0.593763	0.844147	0.398587	0.477686
AKAP4	0.0859385	1.13112	1.3424	0.842616	0.399443	0.478577
MIR26A1	0.166595	1.11437	1.32283	0.842412	0.399557	0.478687
CNGA2	0.0422924	1.13357	1.34705	0.841524	0.400055	0.479176
KRTAP5-2	0.0422924	1.13357	1.34705	0.841524	0.400055	0.479176
LOC727924	0.0422924	1.13357	1.34705	0.841524	0.400055	0.479176
SLC17A3	1.16605	0.779342	0.92643	0.841231	0.400218	0.479346
BHLHA9	0.890003	0.783922	0.932173	0.840962	0.400369	0.479432
GPR148	0.0392263	1.13818	1.3541	0.840547	0.400602	0.479432
TMPRSS11BNL	0.0392263	1.13818	1.3541	0.840547	0.400602	0.479432
SPEM1	0.0419473	1.13844	1.35452	0.840476	0.400642	0.479432
MIR4526	0.039546	1.13801	1.35402	0.840466	0.400647	0.479432
LOC400940	0.0414285	1.13811	1.35425	0.8404	0.400684	0.479432
LOC283585	0.042302	1.13813	1.35433	0.840366	0.400703	0.479432
LOC100130954	0.0429574	1.1382	1.35446	0.840332	0.400722	0.479432
SELV	0.0435967	1.13813	1.35445	0.840288	0.400747	0.479432
MIR1910	0.0457922	1.1384	1.35479	0.840279	0.400752	0.479432
C1QTNF8	0.0801208	1.12153	1.33472	0.840277	0.400753	0.479432
TAS2R7	0.043443	1.13801	1.35436	0.840259	0.400763	0.479432
GSC2	0.0430275	1.13805	1.35449	0.840204	0.400794	0.479432
CTAGE1	0.0416228	1.13765	1.35404	0.840193	0.4008	0.479432
GLYATL3	0.0830032	1.13336	1.34894	0.840184	0.400805	0.479432
NEGR1-IT1	0.0391697	1.13729	1.35369	0.840141	0.400829	0.479432
CRYGD	0.0468023	1.13816	1.35473	0.840138	0.400831	0.479432
C14orf23	0.0440853	1.13806	1.35461	0.840137	0.400832	0.479432
LOC642929	0.0428268	1.1376	1.35411	0.840107	0.400848	0.479432
LY75-CD302	0.0428268	1.1376	1.35411	0.840107	0.400848	0.479432
OTOP3	0.0428268	1.1376	1.35411	0.840107	0.400848	0.479432
FGF23	0.0415119	1.13732	1.3539	0.84003	0.400892	0.479432
WBSCR28	0.0415119	1.13732	1.3539	0.84003	0.400892	0.479432
LHX3	0.0390689	1.13704	1.35358	0.840026	0.400894	0.479432
MIR4440	0.0477381	1.13792	1.3547	0.839982	0.400919	0.479432
MIR4304	0.0401055	1.13705	1.35367	0.839978	0.400921	0.479432
MIR373	0.0404458	1.13705	1.35374	0.839929	0.400948	0.479432
MIR548A2	0.0464232	1.13764	1.3545	0.839897	0.400966	0.479432
OTOL1	0.0429083	1.13745	1.35432	0.839867	0.400983	0.479432
C4orf17	0.0433555	1.13728	1.35413	0.839859	0.400987	0.479432
CELP	0.0392628	1.13675	1.35362	0.839786	0.401029	0.479432
MIR302B	0.0402729	1.13652	1.35358	0.83964	0.40111	0.479432
CD300LD	0.0418249	1.13669	1.3538	0.839627	0.401118	0.479432
GABRA6	0.0418249	1.13669	1.3538	0.839627	0.401118	0.479432
PLA2G4F	0.0418249	1.13669	1.3538	0.839627	0.401118	0.479432
SYT10	0.0418249	1.13669	1.3538	0.839627	0.401118	0.479432
DYDC1	0.0384856	1.1362	1.35343	0.839498	0.40119	0.479478
MIR3928	0.0412087	1.13628	1.35355	0.839478	0.401201	0.479478
MIR1245A	0.0339862	1.13544	1.35267	0.839408	0.40124	0.479499
IL2	0.0638833	1.13792	1.3557	0.839356	0.40127	0.479505
GDEP	0.994479	0.746563	0.889488	0.839318	0.401291	0.479505
WDR87	0.20636	1.11846	1.33332	0.838852	0.401553	0.479766
SLC30A10	0.0885158	1.13695	1.35605	0.838426	0.401791	0.479996
LINC-ROR	0.0802493	1.13585	1.35571	0.837826	0.402129	0.480307
SNORD116-1	0.109275	1.13684	1.35699	0.837763	0.402164	0.480307
NT5C1B-RDH14	0.0830465	1.12998	1.34881	0.837759	0.402166	0.480307
BIVM-ERCC5	0.0807135	1.13517	1.35504	0.837739	0.402177	0.480307
HIST2H2BA	2.92784	0.653362	0.779926	0.837723	0.402186	0.480307
SNORA80B	0.0886666	1.13569	1.35575	0.837683	0.402209	0.480308
MIR3202-1	0.123426	1.12976	1.34897	0.837501	0.402311	0.480403
MIR548G	0.127009	1.13571	1.35714	0.836841	0.402682	0.480766
HIST1H2AD	0.0453023	1.12717	1.34734	0.836591	0.402822	0.4808
PRB1	0.0453023	1.12717	1.34734	0.836591	0.402822	0.4808
SPRY3	0.0453023	1.12717	1.34734	0.836591	0.402822	0.4808
TMPRSS11GP	0.0453023	1.12717	1.34734	0.836591	0.402822	0.4808
C7orf62	0.0717037	1.1277	1.34897	0.835973	0.40317	0.481188
MIR3199-1	0.0398708	1.1257	1.34691	0.835761	0.40329	0.481304
ST20-MTHFS	1.00077	0.784097	0.938408	0.83556	0.403402	0.481411
B4GALNT2	0.0433741	1.12518	1.34722	0.835189	0.403611	0.481581
MIR3173	0.0433741	1.12518	1.34722	0.835189	0.403611	0.481581
MIR548X	0.0433741	1.12518	1.34722	0.835189	0.403611	0.481581
LNX1-AS1	0.0921541	1.12714	1.34977	0.83506	0.403684	0.48164
MGAT4C	0.648753	0.913739	1.09436	0.834952	0.403745	0.481686
COL6A5	0.044995	1.1243	1.34736	0.834445	0.40403	0.482
MIR3065	0.171534	1.12714	1.35164	0.833908	0.404333	0.482233
SFTA3	0.039609	1.12314	1.34693	0.833853	0.404364	0.482233
CFHR4	0.0385818	1.12297	1.34684	0.833779	0.404406	0.482233
LOC392196	0.0385818	1.12297	1.34684	0.833779	0.404406	0.482233
MIR147A	0.0385818	1.12297	1.34684	0.833779	0.404406	0.482233
MIR4498	0.0385818	1.12297	1.34684	0.833779	0.404406	0.482233
MIR892B	0.0385818	1.12297	1.34684	0.833779	0.404406	0.482233
MIR4768	1.94065	0.6758	0.810657	0.833644	0.404481	0.482297
MIR4285	0.0394829	1.12202	1.34694	0.833014	0.404837	0.482599
MIR4287	0.0394829	1.12202	1.34694	0.833014	0.404837	0.482599
MIR4497	0.0394829	1.12202	1.34694	0.833014	0.404837	0.482599
NKX6-1	0.0394829	1.12202	1.34694	0.833014	0.404837	0.482599
CXorf28	0.599551	1.07194	1.28685	0.832996	0.404847	0.482599
MIR4279	1.47204	0.805033	0.966704	0.832761	0.40498	0.48273
B3GNT4	0.81111	1.02524	1.23158	0.832459	0.40515	0.482905
CLRN1-AS1	0.13139	1.1235	1.34975	0.832374	0.405198	0.482936
MIR326	0.041891	1.12101	1.34717	0.832126	0.405338	0.483049
MIR938	0.041891	1.12101	1.34717	0.832126	0.405338	0.483049
CAPN13	0.310251	1.05294	1.26583	0.831822	0.405509	0.483227
KCNJ4	0.0802886	1.12188	1.34923	0.831494	0.405695	0.483375
LINC00536	0.120017	1.11693	1.3433	0.831482	0.405701	0.483375
MIR4668	0.46783	1.06658	1.28302	0.831302	0.405803	0.483448
ZP2	0.0812821	1.12132	1.34899	0.831235	0.405841	0.483455
SNORA36A	2.82236	0.650474	0.782668	0.831097	0.405919	0.483473
ZIC2	0.077989	1.11489	1.34154	0.831049	0.405946	0.483478
MIR132	0.381782	1.05126	1.26544	0.830741	0.40612	0.483659
ANXA10	0.463426	1.03131	1.24274	0.82987	0.406612	0.484218
CTRB1	0.12352	1.11455	1.3434	0.829648	0.406738	0.484341
LOC100422737	0.12491	1.11963	1.35006	0.829318	0.406925	0.484509
KLHL40	0.285957	1.10163	1.32946	0.828628	0.407315	0.484947
B3GALT5	0.0343753	1.1136	1.34669	0.826922	0.408281	0.485919
MIR3939	0.0364484	1.11374	1.34688	0.826903	0.408292	0.485919
SMEK3P	0.0364484	1.11374	1.34688	0.826903	0.408292	0.485919
RUNX1-IT1	0.339681	0.956196	1.15641	0.826867	0.408312	0.485919
LOC400084	0.0411328	1.11397	1.34729	0.826824	0.408337	0.485921
CPA6	3.76196	0.617297	0.747965	0.825301	0.409201	0.486895
MIR92A2	0.115754	1.10871	1.34391	0.824985	0.40938	0.487082
OR2T8	0.352772	1.00327	1.21624	0.824895	0.409431	0.487115
OR52B2	0.0754056	1.11254	1.34906	0.82468	0.409553	0.487206
CACNG7	0.0765284	1.11166	1.34875	0.824214	0.409818	0.487413
MIR4699	0.0414087	1.1105	1.34744	0.824158	0.40985	0.487424
C1orf105	0.419147	1.01881	1.23858	0.822562	0.410757	0.488341
OR51B5	1.29523	0.771959	0.938635	0.822427	0.410834	0.488405
TTC29	2.89067	0.625056	0.760117	0.822316	0.410897	0.488452
CHGA	0.544075	1.06812	1.29908	0.822212	0.410956	0.488496
VGLL1	0.121722	1.1045	1.34343	0.82215	0.410992	0.488511
C17orf102	0.267709	1.07544	1.30864	0.821801	0.41119	0.48872
GPC5-AS1	0.0787221	1.10296	1.34236	0.821656	0.411273	0.488737
IFNL4	0.122566	1.05437	1.28363	0.821401	0.411418	0.488882
SNORD116-16	0.0386548	1.10631	1.34737	0.821089	0.411596	0.489066
TBC1D3P5	0.252551	0.964547	1.17484	0.821005	0.411644	0.489096
SOX1	0.291541	1.08169	1.32005	0.819431	0.41254	0.49008
AGSK1	0.0335972	1.10232	1.34708	0.818304	0.413184	0.490709
LOC286135	0.0335972	1.10232	1.34708	0.818304	0.413184	0.490709
TECRL	0.0335972	1.10232	1.34708	0.818304	0.413184	0.490709
SNORD15B	1.59381	0.8368	1.02328	0.817761	0.413494	0.491049
MIR5196	0.119098	1.09834	1.34372	0.81739	0.413706	0.491274
GPC6-AS2	0.258948	1.08269	1.32675	0.816047	0.414473	0.492158
MIR339	1.89991	0.667354	0.818422	0.815416	0.414834	0.49256
DSCAM	0.35212	1.0696	1.31214	0.815159	0.414982	0.492702
RLBP1	0.988956	0.783845	0.961625	0.815125	0.415001	0.492702
LCTL	4.69767	0.539934	0.662494	0.815002	0.415071	0.492716
MIR144	0.123654	1.03337	1.26805	0.81493	0.415113	0.492727
LRP4-AS1	1.95389	0.82289	1.00986	0.814855	0.415155	0.49275
PAK7	0.0638456	1.01381	1.24551	0.813969	0.415663	0.493325
FLJ13224	1.29136	0.709995	0.872453	0.813792	0.415764	0.493409
MIR196A2	0.0730927	1.09177	1.34163	0.813764	0.41578	0.493409
TNNT1	2.43966	1.34148	1.65129	0.812381	0.416573	0.494241
MAT1A	0.751914	0.870873	1.07298	0.811642	0.416997	0.494717
CTAG2	1.39595	0.779762	0.961392	0.811075	0.417322	0.495048
ASCL3	0.173254	1.02542	1.26738	0.809088	0.418464	0.496348
MIR1245B	0.0703537	1.08552	1.34216	0.808787	0.418638	0.496471
WFDC10B	0.393544	0.908018	1.12285	0.808672	0.418704	0.496522
LSAMP-AS3	0.113685	1.08603	1.3441	0.808	0.419091	0.496898
GDPD4	4.37465	0.787109	0.974828	0.807434	0.419417	0.497257
KLRG2	0.314616	1.05373	1.30736	0.805998	0.420244	0.498128
CSN2	0.175421	1.02634	1.27414	0.805513	0.420524	0.498405
TCEAL2	2.77917	0.59134	0.734775	0.80479	0.420941	0.498835
MIR4706	0.225468	1.06646	1.32546	0.804599	0.421051	0.498892
FAM19A4	0.500792	0.898191	1.11796	0.803421	0.421732	0.49967
RBM14-RBM4	0.590636	0.869402	1.08408	0.801971	0.42257	0.500608
LINC00114	0.161529	1.07815	1.34459	0.801839	0.422646	0.500671
HIGD2B	0.197871	1.01333	1.26502	0.801043	0.423107	0.501189
C12orf77	0.204637	1.01521	1.2678	0.800767	0.423267	0.501323
LMAN1L	0.463334	0.995888	1.24686	0.798719	0.424453	0.502645
SNORD42A	2.10288	0.707506	0.885906	0.798624	0.424508	0.502683
SYT8	0.159968	1.02326	1.28142	0.798537	0.424559	0.50269
CCDC83	0.38194	1.06266	1.33076	0.798532	0.424562	0.50269
MIR1324	0.112936	1.02499	1.28477	0.797806	0.424983	0.503134
FLJ16341	0.326218	1.03482	1.29744	0.797586	0.425111	0.503209
PAPOLB	1.89066	0.660126	0.828207	0.797055	0.425419	0.503515
PSG4	0.172247	1.05993	1.33359	0.794794	0.426734	0.504955
WBP11P1	0.228809	1.05575	1.32862	0.794622	0.426833	0.505045
TUBAL3	2.55558	0.63097	0.794123	0.79455	0.426876	0.505067
VAV3-AS1	0.843647	1.00648	1.26762	0.793992	0.4272	0.505423
REREP3	0.679271	0.843207	1.06211	0.793898	0.427255	0.505437
MIR4737	2.69862	0.642202	0.809419	0.793411	0.427538	0.50574
MIR3940	0.309899	1.03262	1.30168	0.793295	0.427606	0.505792
LOC285626	0.145252	1.00468	1.26735	0.792741	0.427929	0.506118
MYADML	0.0697858	1.06353	1.34242	0.792252	0.428214	0.506427
FMR1NB	0.203091	1.0478	1.32456	0.791055	0.428912	0.507225
TFF3	6.01345	0.52242	0.660658	0.790757	0.429086	0.507375
FAM194B	0.157285	1.00942	1.27701	0.79045	0.429265	0.50753
PI15	4.13969	0.65609	0.830138	0.790338	0.42933	0.50758
GCG	0.115875	1.06196	1.34436	0.78994	0.429563	0.507798
FLJ45079	0.389141	1.03661	1.31522	0.788169	0.430598	0.508994
LOC100130894	1.73973	0.689862	0.875618	0.787857	0.43078	0.509182
FAM41C	0.342208	0.922768	1.17198	0.78736	0.431071	0.509396
DBC1	1.83661	0.683169	0.867688	0.787344	0.43108	0.509396
MIR1291	0.393629	0.945457	1.2017	0.786767	0.431419	0.509711
SNORA38B	1.45382	1.08037	1.37448	0.786026	0.431852	0.510196
FXYD2	2.48522	0.72402	0.921324	0.785847	0.431957	0.510291
C2orf48	1.29775	1.74378	2.22109	0.785102	0.432394	0.510779
GCM1	4.99244	0.495865	0.631944	0.784666	0.432649	0.511029
DMBT1	0.721977	0.912407	1.16281	0.78466	0.432653	0.511029
NANOG	0.436975	0.829169	1.05698	0.784471	0.432764	0.511132
LHB	2.39399	0.580931	0.740902	0.784086	0.43299	0.511371
LOC100131726	0.25091	1.00666	1.28409	0.783945	0.433072	0.51144
CCDC67	0.323733	0.948904	1.21056	0.783854	0.433126	0.511475
LOC100128787	0.250683	0.995151	1.26973	0.783748	0.433188	0.51152
LINC00336	0.223981	0.980591	1.25409	0.781913	0.434266	0.512595
HIST1H3B	0.183091	1.03891	1.32935	0.781522	0.434496	0.51281
UNC5B-AS1	0.2192	1.03677	1.32819	0.780587	0.435046	0.513346
KNG1	0.236677	1.03758	1.32965	0.780342	0.43519	0.51346
KCNH2	3.19446	0.742012	0.951323	0.779979	0.435403	0.513683
OR6K3	0.230313	0.905047	1.16258	0.778483	0.436285	0.514638
MIR296	0.697477	0.884592	1.13709	0.777942	0.436603	0.514986
ADAMTS19	7.68019	0.569335	0.732089	0.777685	0.436755	0.515108
LINGO4	3.50278	0.820132	1.05578	0.776802	0.437276	0.515694
SPATA4	1.80069	0.653416	0.841298	0.776675	0.43735	0.515754
MT3	0.175203	1.00051	1.28892	0.776239	0.437608	0.516001
TMEM235	1.89123	0.659939	0.850583	0.775867	0.437828	0.516203
SNORD88B	4.26167	0.529302	0.682348	0.775707	0.437922	0.516286
ZSWIM2	2.72569	0.879891	1.14007	0.771784	0.440242	0.51873
IL4	2.00094	0.745005	0.965346	0.771749	0.440263	0.51873
HAND1	0.287805	0.995947	1.29121	0.771331	0.440511	0.51891
LOC643406	3.88695	0.77769	1.00853	0.771111	0.440641	0.519035
PCDH11X	0.290341	0.96551	1.25314	0.77047	0.441021	0.519454
LRIT2	0.172436	0.988357	1.28684	0.768048	0.442458	0.521032
SERHL	0.858039	0.962744	1.25437	0.767512	0.442777	0.521351
KHDRBS2	2.72458	0.712252	0.928298	0.767266	0.442923	0.521465
PCDH9-AS3	0.181629	1.02014	1.33421	0.764607	0.444506	0.523213
INSM2	0.221987	0.897145	1.17465	0.763754	0.445014	0.523754
LOC339529	0.974897	0.835538	1.0949	0.763117	0.445393	0.524172
LOC100288346	1.03432	0.796554	1.04392	0.763041	0.445439	0.524196
NMRK2	2.88656	1.29288	1.69704	0.761841	0.446155	0.524981
MIR503	0.492417	0.980075	1.28683	0.76162	0.446287	0.525008
LOC100144602	0.453731	0.888136	1.16615	0.761599	0.446299	0.525008
ABCA13	0.848204	0.849788	1.1164	0.761184	0.446547	0.52527
LOC283177	0.582339	0.841806	1.10757	0.760048	0.447226	0.525924
LOC100505835	0.834626	0.817944	1.07918	0.757929	0.448494	0.527357
MYCBP2-AS1	2.6967	0.704658	0.930687	0.757137	0.448968	0.527799
MIR4698	0.0609111	1.01097	1.33719	0.756042	0.449624	0.528519
IGFBP1	0.409935	0.846168	1.11922	0.756033	0.449629	0.528519
LOC440970	0.42	0.947456	1.25368	0.755737	0.449807	0.528699
PCDH11Y	0.379164	0.955223	1.26484	0.755212	0.450122	0.529011
LIPN	0.670791	0.90773	1.20267	0.754759	0.450393	0.529301
MIR219-2	0.180537	0.910849	1.20733	0.754434	0.450589	0.529473
THEGL	0.92254	0.79503	1.05546	0.753253	0.451298	0.53016
MIR3945	0.230099	0.927645	1.23248	0.752669	0.451649	0.530457
RBFOX1	0.344735	0.946388	1.25798	0.752308	0.451866	0.530683
MIR4470	1.27371	0.658924	0.880302	0.74852	0.454146	0.533244
UCN2	1.00664	0.782961	1.04632	0.748296	0.454281	0.533373
PPP1R14D	2.17361	0.655771	0.876619	0.748068	0.454419	0.533506
CYP2A13	0.104031	0.999884	1.33833	0.747113	0.454996	0.534124
OR2A25	0.580963	0.8898	1.19153	0.746772	0.455201	0.534336
LRIT1	0.466099	0.876315	1.17365	0.746657	0.455271	0.534359
SNORD121A	0.334006	0.940482	1.25986	0.746496	0.455368	0.534444
TDGF1P3	0.222119	0.909011	1.22202	0.74386	0.456961	0.536285
DLGAP1-AS3	0.106711	0.957761	1.28793	0.743641	0.457094	0.536411
CTXN2	0.181377	0.955319	1.28822	0.741578	0.458343	0.53773
MYOD1	0.0642407	0.990184	1.33722	0.740481	0.459008	0.538481
CST9L	0.0621341	0.995541	1.34571	0.739786	0.45943	0.538916
FLJ33534	0.143406	0.995506	1.34589	0.739666	0.459503	0.538973
HBD	9.10441	1.4823	2.00418	0.739607	0.459538	0.538985
PRMT8	1.52134	0.712703	0.965013	0.738542	0.460185	0.539681
TMEM189-UBE2V1	0.109317	0.993614	1.34544	0.738506	0.460207	0.539681
SPIC	0.0618215	0.992429	1.34413	0.738341	0.460307	0.539769
BPIFA2	0.0631042	0.992319	1.34443	0.738096	0.460456	0.539855
RBPJL	0.291667	0.833916	1.13033	0.737765	0.460657	0.540061
LINC00333	0.189141	0.983525	1.33354	0.737528	0.460801	0.5402
MIA2	0.189939	0.978718	1.33063	0.735527	0.462018	0.540644
MIR4534	0.0996039	0.99219	1.34912	0.735433	0.462076	0.540644
LINC00515	3.36033	0.590901	0.804884	0.734145	0.462861	0.540644
SNORA71C	1.60426	0.710495	0.968326	0.733735	0.46311	0.540644
FCAMR	0.0655188	0.98831	1.34834	0.732984	0.463568	0.540644
AOAH-IT1	0.286592	0.831938	1.1354	0.732729	0.463723	0.540644
GSTA2	0.103525	0.987384	1.35	0.731393	0.464539	0.540644
MIR302A	0.15109	0.978577	1.33823	0.731246	0.464629	0.540644
FRMD6-AS2	0.132403	0.987289	1.35026	0.731184	0.464667	0.540644
SPDYC	0.370922	0.886935	1.21417	0.730487	0.465092	0.540644
KRT32	0.0607381	0.984554	1.34821	0.730265	0.465228	0.540644
ADAMTS20	0.0192909	0.98689	1.35232	0.729775	0.465527	0.540644
MIR4734	0.0192909	0.98689	1.35232	0.729775	0.465527	0.540644
MIR4759	0.0192909	0.98689	1.35232	0.729775	0.465527	0.540644
MIR4792	0.0192909	0.98689	1.35232	0.729775	0.465527	0.540644
OR8A1	0.0192909	0.98689	1.35232	0.729775	0.465527	0.540644
C8orf87	0.0197415	0.986865	1.35236	0.729734	0.465553	0.540644
CDK5R2	0.0197415	0.986865	1.35236	0.729734	0.465553	0.540644
DIO2-AS1	0.0197415	0.986865	1.35236	0.729734	0.465553	0.540644
LOC440910	0.0197415	0.986865	1.35236	0.729734	0.465553	0.540644
LOC642426	0.0197415	0.986865	1.35236	0.729734	0.465553	0.540644
OR2AT4	0.0197415	0.986865	1.35236	0.729734	0.465553	0.540644
PPY2	0.0197415	0.986865	1.35236	0.729734	0.465553	0.540644
PRR9	0.0197415	0.986865	1.35236	0.729734	0.465553	0.540644
CLRN1	0.0198045	0.986893	1.35241	0.729731	0.465554	0.540644
HAO1	0.0198045	0.986893	1.35241	0.729731	0.465554	0.540644
LINC00207	0.0198045	0.986893	1.35241	0.729731	0.465554	0.540644
LOC729444	0.0198045	0.986893	1.35241	0.729731	0.465554	0.540644
MIR3666	0.0198045	0.986893	1.35241	0.729731	0.465554	0.540644
MIR4267	0.0198045	0.986893	1.35241	0.729731	0.465554	0.540644
MIR4660	0.0198045	0.986893	1.35241	0.729731	0.465554	0.540644
MIR549	0.0198045	0.986893	1.35241	0.729731	0.465554	0.540644
OR6C76	0.0198045	0.986893	1.35241	0.729731	0.465554	0.540644
PGLYRP3	0.0198045	0.986893	1.35241	0.729731	0.465554	0.540644
PIN1P1	0.0198045	0.986893	1.35241	0.729731	0.465554	0.540644
LCE2B	0.0182242	0.9865	1.35187	0.729729	0.465556	0.540644
MIR1827	0.0182242	0.9865	1.35187	0.729729	0.465556	0.540644
MIR4718	0.0182242	0.9865	1.35187	0.729729	0.465556	0.540644
MTRNR2L7	0.0182242	0.9865	1.35187	0.729729	0.465556	0.540644
OR3A4P	0.0182242	0.9865	1.35187	0.729729	0.465556	0.540644
OR51L1	0.0182242	0.9865	1.35187	0.729729	0.465556	0.540644
POTEC	0.0182242	0.9865	1.35187	0.729729	0.465556	0.540644
SLCO1B7	0.0182242	0.9865	1.35187	0.729729	0.465556	0.540644
GOLGA8DP	0.0199354	0.98694	1.3525	0.729713	0.465565	0.540644
KRT3	0.0199354	0.98694	1.3525	0.729713	0.465565	0.540644
LOC100506384	0.0199354	0.98694	1.3525	0.729713	0.465565	0.540644
MIR4717	0.0199354	0.98694	1.3525	0.729713	0.465565	0.540644
MIR5194	0.0199354	0.98694	1.3525	0.729713	0.465565	0.540644
OR14A16	0.0199354	0.98694	1.3525	0.729713	0.465565	0.540644
PABPC1L2A	0.0199354	0.98694	1.3525	0.729713	0.465565	0.540644
SERPINA12	0.0199354	0.98694	1.3525	0.729713	0.465565	0.540644
SNORD114-17	0.0199354	0.98694	1.3525	0.729713	0.465565	0.540644
TNNI3	0.0199354	0.98694	1.3525	0.729713	0.465565	0.540644
ACTL6B	0.0211462	0.98699	1.35258	0.729708	0.465569	0.540644
GPR6	0.0211462	0.98699	1.35258	0.729708	0.465569	0.540644
GPR75-ASB3	0.0211462	0.98699	1.35258	0.729708	0.465569	0.540644
MIR4729	0.0211462	0.98699	1.35258	0.729708	0.465569	0.540644
MIR550A3	0.0211462	0.98699	1.35258	0.729708	0.465569	0.540644
NREP-AS1	0.0211462	0.98699	1.35258	0.729708	0.465569	0.540644
SNORA36B	0.0211462	0.98699	1.35258	0.729708	0.465569	0.540644
TMEM8C	0.0211462	0.98699	1.35258	0.729708	0.465569	0.540644
FOXD4L6	0.022204	0.98701	1.3527	0.729661	0.465598	0.540644
MIR1272	0.022204	0.98701	1.3527	0.729661	0.465598	0.540644
MIR2682	0.022204	0.98701	1.3527	0.729661	0.465598	0.540644
MIR941-3	0.022204	0.98701	1.3527	0.729661	0.465598	0.540644
TRIM64C	0.022204	0.98701	1.3527	0.729661	0.465598	0.540644
ZNF679	0.022204	0.98701	1.3527	0.729661	0.465598	0.540644
ADAM7	0.0209455	0.986833	1.35252	0.729628	0.465618	0.540644
AQP12A	0.0209455	0.986833	1.35252	0.729628	0.465618	0.540644
IVL	0.0209455	0.986833	1.35252	0.729628	0.465618	0.540644
LOC100129427	0.0209455	0.986833	1.35252	0.729628	0.465618	0.540644
LOC286238	0.0209455	0.986833	1.35252	0.729628	0.465618	0.540644
MIR4417	0.0209455	0.986833	1.35252	0.729628	0.465618	0.540644
MIR5189	0.0209455	0.986833	1.35252	0.729628	0.465618	0.540644
MIR5192	0.0209455	0.986833	1.35252	0.729628	0.465618	0.540644
MIR597	0.0209455	0.986833	1.35252	0.729628	0.465618	0.540644
NAT16	0.0209455	0.986833	1.35252	0.729628	0.465618	0.540644
SYNPR	0.0209455	0.986833	1.35252	0.729628	0.465618	0.540644
TFF1	0.0209455	0.986833	1.35252	0.729628	0.465618	0.540644
TMEM174	0.0209455	0.986833	1.35252	0.729628	0.465618	0.540644
FAM101A	0.021687	0.986929	1.35275	0.729572	0.465652	0.540644
FAM74A1	0.021687	0.986929	1.35275	0.729572	0.465652	0.540644
LOC340017	0.021687	0.986929	1.35275	0.729572	0.465652	0.540644
MIR4681	0.021687	0.986929	1.35275	0.729572	0.465652	0.540644
NDFIP2-AS1	0.021687	0.986929	1.35275	0.729572	0.465652	0.540644
PAR4	0.021687	0.986929	1.35275	0.729572	0.465652	0.540644
RAB9BP1	0.021687	0.986929	1.35275	0.729572	0.465652	0.540644
USP17L7	0.021687	0.986929	1.35275	0.729572	0.465652	0.540644
CEACAM18	0.0220119	0.986952	1.35283	0.729544	0.465669	0.540644
FOXN1	0.0220119	0.986952	1.35283	0.729544	0.465669	0.540644
GABRR3	0.0220119	0.986952	1.35283	0.729544	0.465669	0.540644
HIST1H4F	0.0220119	0.986952	1.35283	0.729544	0.465669	0.540644
LINC00700	0.0220119	0.986952	1.35283	0.729544	0.465669	0.540644
LOC727915	0.0220119	0.986952	1.35283	0.729544	0.465669	0.540644
MIR106A	0.0220119	0.986952	1.35283	0.729544	0.465669	0.540644
MIR5687	0.0220119	0.986952	1.35283	0.729544	0.465669	0.540644
SI	0.0220119	0.986952	1.35283	0.729544	0.465669	0.540644
ANKRD30BP2	0.0205664	0.986513	1.35225	0.729536	0.465674	0.540644
APOH	0.0205664	0.986513	1.35225	0.729536	0.465674	0.540644
HDGFL1	0.0205664	0.986513	1.35225	0.729536	0.465674	0.540644
KRTAP19-8	0.0205664	0.986513	1.35225	0.729536	0.465674	0.540644
MAGEC1	0.0205664	0.986513	1.35225	0.729536	0.465674	0.540644
MIR107	0.0205664	0.986513	1.35225	0.729536	0.465674	0.540644
MIR3689A	0.0205664	0.986513	1.35225	0.729536	0.465674	0.540644
MIR4434	0.0205664	0.986513	1.35225	0.729536	0.465674	0.540644
MIR4783	0.0205664	0.986513	1.35225	0.729536	0.465674	0.540644
MIR624	0.0205664	0.986513	1.35225	0.729536	0.465674	0.540644
OR52I2	0.0205664	0.986513	1.35225	0.729536	0.465674	0.540644
OR6M1	0.0205664	0.986513	1.35225	0.729536	0.465674	0.540644
OR7A10	0.0205664	0.986513	1.35225	0.729536	0.465674	0.540644
SLC13A2	0.0205664	0.986513	1.35225	0.729536	0.465674	0.540644
TBC1D3B	0.0205664	0.986513	1.35225	0.729536	0.465674	0.540644
TMEM132D	0.0205664	0.986513	1.35225	0.729536	0.465674	0.540644
ZP4	0.0205664	0.986513	1.35225	0.729536	0.465674	0.540644
BASP1P1	0.0224975	0.986912	1.35284	0.729512	0.465688	0.540644
GALP	0.0224975	0.986912	1.35284	0.729512	0.465688	0.540644
LINC00620	0.0224975	0.986912	1.35284	0.729512	0.465688	0.540644
LINC00837	0.0224975	0.986912	1.35284	0.729512	0.465688	0.540644
MIR3182	0.0224975	0.986912	1.35284	0.729512	0.465688	0.540644
MIR3689B	0.0224975	0.986912	1.35284	0.729512	0.465688	0.540644
OPN1LW	0.0224975	0.986912	1.35284	0.729512	0.465688	0.540644
TLX3	0.0224975	0.986912	1.35284	0.729512	0.465688	0.540644
WFDC10A	0.0224975	0.986912	1.35284	0.729512	0.465688	0.540644
ZNF648	0.0224975	0.986912	1.35284	0.729512	0.465688	0.540644
BSND	0.0218813	0.986693	1.35254	0.729509	0.46569	0.540644
DEFB135	0.0218813	0.986693	1.35254	0.729509	0.46569	0.540644
GSTTP1	0.0218813	0.986693	1.35254	0.729509	0.46569	0.540644
LALBA	0.0218813	0.986693	1.35254	0.729509	0.46569	0.540644
LOC100129636	0.0218813	0.986693	1.35254	0.729509	0.46569	0.540644
LOC732275	0.0218813	0.986693	1.35254	0.729509	0.46569	0.540644
MIR146B	0.0218813	0.986693	1.35254	0.729509	0.46569	0.540644
NANOGNB	0.0218813	0.986693	1.35254	0.729509	0.46569	0.540644
OR1J2	0.0218813	0.986693	1.35254	0.729509	0.46569	0.540644
OR5AN1	0.0218813	0.986693	1.35254	0.729509	0.46569	0.540644
RNU6-71	0.0218813	0.986693	1.35254	0.729509	0.46569	0.540644
KRTAP2-3	0.0226512	0.986949	1.35295	0.729481	0.465708	0.540644
MIR4444-1	0.0226512	0.986949	1.35295	0.729481	0.465708	0.540644
OR10P1	0.0226512	0.986949	1.35295	0.729481	0.465708	0.540644
OR2T12	0.0226512	0.986949	1.35295	0.729481	0.465708	0.540644
FEZF2	0.0207044	0.98628	1.35216	0.729408	0.465752	0.540644
KRTAP5-3	0.0207044	0.98628	1.35216	0.729408	0.465752	0.540644
MIR141	0.0207044	0.98628	1.35216	0.729408	0.465752	0.540644
MIR548F5	0.0207044	0.98628	1.35216	0.729408	0.465752	0.540644
OR5H6	0.0207044	0.98628	1.35216	0.729408	0.465752	0.540644
ZNF816-ZNF321P	0.0207044	0.98628	1.35216	0.729408	0.465752	0.540644
CASP14	0.0193274	0.985928	1.35183	0.729329	0.4658	0.540644
DEFB118	0.0193274	0.985928	1.35183	0.729329	0.4658	0.540644
GBX2	0.0193274	0.985928	1.35183	0.729329	0.4658	0.540644
IFNA13	0.0193274	0.985928	1.35183	0.729329	0.4658	0.540644
LOC100505619	0.0193274	0.985928	1.35183	0.729329	0.4658	0.540644
LOC401497	0.0193274	0.985928	1.35183	0.729329	0.4658	0.540644
MIR204	0.0193274	0.985928	1.35183	0.729329	0.4658	0.540644
MIR578	0.0193274	0.985928	1.35183	0.729329	0.4658	0.540644
SNAR-C3	0.0193274	0.985928	1.35183	0.729329	0.4658	0.540644
SNORD114-5	0.0193274	0.985928	1.35183	0.729329	0.4658	0.540644
SP8	0.0193274	0.985928	1.35183	0.729329	0.4658	0.540644
SPACA7	0.0193274	0.985928	1.35183	0.729329	0.4658	0.540644
SULT1C3	0.0193274	0.985928	1.35183	0.729329	0.4658	0.540644
ADAM2	0.0167986	0.985514	1.35129	0.729314	0.465809	0.540644
ASMTL-AS1	0.0167986	0.985514	1.35129	0.729314	0.465809	0.540644
LOC100505782	0.0167986	0.985514	1.35129	0.729314	0.465809	0.540644
PNPLA5	0.0167986	0.985514	1.35129	0.729314	0.465809	0.540644
RNASE9	0.0167986	0.985514	1.35129	0.729314	0.465809	0.540644
SOHLH2	0.0167986	0.985514	1.35129	0.729314	0.465809	0.540644
SYT16	0.0167986	0.985514	1.35129	0.729314	0.465809	0.540644
MIR146A	0.881571	0.745097	1.02172	0.729259	0.465843	0.540644
FOXD4L3	0.0258568	0.986943	1.35337	0.729248	0.46585	0.540644
NGB	0.0258568	0.986943	1.35337	0.729248	0.46585	0.540644
TBC1D3C	0.0258568	0.986943	1.35337	0.729248	0.46585	0.540644
BPIFB4	1.52065	0.667056	0.914749	0.729224	0.465865	0.540644
DYDC2	0.707691	0.739707	1.01451	0.729124	0.465926	0.540681
LOC100131234	0.440299	0.957175	1.31308	0.728952	0.466031	0.540774
VPS13A-AS1	0.0733003	0.983131	1.34896	0.728804	0.466122	0.540795
SLC22A6	0.0642123	0.97333	1.33605	0.728515	0.466298	0.540795
ACTRT1	0.0760322	0.982365	1.34862	0.728424	0.466354	0.540795
C5orf52	0.0426413	0.98691	1.35499	0.728353	0.466397	0.540795
LOC100506122	0.0405565	0.986451	1.35442	0.728321	0.466417	0.540795
OR4N3P	0.0405565	0.986451	1.35442	0.728321	0.466417	0.540795
ITGB6	0.0649686	0.982157	1.34854	0.728312	0.466423	0.540795
OTX2	0.0646923	0.981874	1.34817	0.728299	0.466431	0.540795
MIR4254	0.175207	0.97104	1.33334	0.728277	0.466444	0.540795
BARX2	0.0406945	0.986214	1.35433	0.728195	0.466494	0.540795
CPLX2	0.109253	0.9831	1.35013	0.728152	0.46652	0.540795
OR3A1	0.98229	0.77928	1.07023	0.72814	0.466528	0.540795
MAGEB10	0.0367887	0.98543	1.35373	0.727934	0.466654	0.540795
CES5A	0.0620833	0.98689	1.35597	0.727813	0.466728	0.540795
MIR4715	0.0610298	0.986736	1.35591	0.727728	0.46678	0.540795
TBC1D21	0.0623219	0.986592	1.35573	0.727718	0.466786	0.540795
AGR3	0.0641733	0.986858	1.35626	0.727633	0.466839	0.540795
UBQLN3	0.0578597	0.986102	1.35526	0.727612	0.466851	0.540795
WNT7B	0.0632095	0.986491	1.3558	0.727608	0.466854	0.540795
FAM74A3	0.0631696	0.986558	1.35591	0.7276	0.466859	0.540795
FOXL2	0.0634626	0.986247	1.35563	0.727521	0.466907	0.540795
IFNA1	0.0672939	0.986592	1.35626	0.727435	0.46696	0.540795
KCNV1	0.0652063	0.986032	1.35552	0.727421	0.466968	0.540795
LOC400558	0.0615801	0.985783	1.35528	0.727366	0.467002	0.540795
ASAP1-IT1	0.0658102	0.986014	1.35567	0.727323	0.467028	0.540795
HBBP1	0.0666206	0.985997	1.3557	0.7273	0.467042	0.540795
SNAR-E	0.0601301	0.985806	1.35545	0.727289	0.467049	0.540795
SNORD70	0.0601301	0.985806	1.35545	0.727289	0.467049	0.540795
GJB6	0.0812225	0.986777	1.35679	0.727286	0.467051	0.540795
MIR4731	0.0858402	0.987001	1.35711	0.727283	0.467053	0.540795
MIR4251	0.0605987	0.985226	1.35485	0.727183	0.467114	0.540795
RBAK-LOC389458	0.100526	0.981475	1.34976	0.727149	0.467135	0.540795
TERT	0.0649533	0.985639	1.35553	0.727124	0.46715	0.540795
MIR4475	0.0617228	0.980296	1.3482	0.727115	0.467156	0.540795
FKSG29	0.138257	0.977477	1.34434	0.727107	0.46716	0.540795
LOC283688	0.0652256	0.985751	1.35575	0.727092	0.46717	0.540795
MIR185	0.0583061	0.985071	1.35484	0.727073	0.467181	0.540795
CT62	0.0617304	0.985117	1.35491	0.727073	0.467182	0.540795
MIR199B	0.101306	0.98689	1.35749	0.726995	0.467229	0.540795
ITLN1	0.966665	0.822047	1.13078	0.726974	0.467242	0.540795
PROP1	0.0589517	0.984904	1.35485	0.726944	0.46726	0.540795
MIR596	0.0613429	0.979803	1.34819	0.726753	0.467377	0.540846
LINC00462	0.105162	0.970806	1.33582	0.726748	0.467381	0.540846
MIR4516	0.101385	0.986255	1.3572	0.726686	0.467419	0.540846
LRTM1	0.106612	0.970739	1.33586	0.726679	0.467423	0.540846
DMRTB1	0.0667748	0.980036	1.34867	0.726666	0.46743	0.540846
C16orf82	0.101708	0.970453	1.33564	0.726582	0.467482	0.540877
MIR3151	0.117758	0.985845	1.35746	0.726241	0.467691	0.541052
WFDC13	0.146022	0.96758	1.33245	0.726168	0.467736	0.541052
CELA1	0.110068	0.985485	1.35716	0.72614	0.467753	0.541052
MIR5008	0.0996458	0.984754	1.35615	0.726137	0.467755	0.541052
MIR4313	0.107511	0.985591	1.35732	0.726129	0.46776	0.541052
FDPSL2A	2.02718	0.61046	0.840852	0.726002	0.467837	0.541113
SCRT1	2.28	0.575975	0.793473	0.725891	0.467906	0.541163
TERC	1.05129	0.731199	1.00784	0.725508	0.468141	0.541405
SERPINB4	0.0573726	0.977883	1.34809	0.725387	0.468215	0.541455
LOC154449	0.0618083	0.977652	1.34814	0.725185	0.468339	0.541547
C5orf60	0.664083	0.911557	1.25795	0.724635	0.468676	0.541907
LINC00421	0.0624828	0.976583	1.3481	0.724416	0.46881	0.54201
TPH2	0.144549	0.973973	1.34451	0.724408	0.468815	0.54201
NEDD8-MDP1	0.0649123	0.976184	1.34846	0.723925	0.469112	0.542294
PSG7	0.103501	0.976525	1.35004	0.723331	0.469477	0.542687
SNORA74B	0.208605	0.963326	1.33222	0.723099	0.469619	0.542822
PCDH9-AS2	0.103859	0.975647	1.35	0.722703	0.469863	0.543074
G6PC	2.51828	0.57388	0.794927	0.721929	0.470338	0.543566
SULT1C2P1	2.4119	0.554718	0.768479	0.721839	0.470393	0.5436
LOC100507346	2.88147	0.740669	1.02841	0.720206	0.471398	0.544644
FABP2	0.3815	0.948965	1.31901	0.719454	0.471861	0.54515
DRD3	0.1888	0.961571	1.33865	0.718315	0.472563	0.545893
IFNA22P	1.39725	0.645098	0.898137	0.718262	0.472596	0.545893
FENDRR	0.642502	0.828609	1.15373	0.718203	0.472632	0.545893
LOC100128176	0.17073	0.923295	1.2866	0.717627	0.472987	0.546245
FEZF1	0.119648	0.966958	1.35033	0.71609	0.473936	0.547193
LOC100129083	0.234299	0.954679	1.33435	0.715461	0.474324	0.547611
HS3ST6	0.0645915	0.964484	1.34866	0.715139	0.474523	0.547782
TPD52L3	0.472243	0.930914	1.30531	0.713173	0.475739	0.549126
TBX22	1.11791	0.7923	1.11163	0.71274	0.476007	0.549365
MIR4748	0.0591512	0.960609	1.34824	0.712491	0.476161	0.549495
LOC100128505	0.24692	0.940185	1.32072	0.711871	0.476545	0.549849
LOC440297	0.372796	0.941071	1.32275	0.711448	0.476807	0.550092
GPR123	0.100472	0.960106	1.35012	0.711124	0.477007	0.550265
MIR555	0.326738	0.904508	1.27379	0.710092	0.477647	0.550914
MIR5094	0.180353	0.948998	1.33907	0.708698	0.478512	0.551704
APITD1-CORT	0.792909	0.726955	1.02804	0.707127	0.479488	0.552769
PCDH15	0.186295	0.902107	1.27665	0.706621	0.479802	0.553072
LOC100134317	4.13779	0.541944	0.769067	0.704677	0.481011	0.554377
CGB	0.120083	0.935131	1.32725	0.704563	0.481082	0.554428
TMEM82	0.399508	0.903639	1.2831	0.704261	0.48127	0.554586
SMIM18	0.327727	0.850626	1.21035	0.702794	0.482184	0.555579
LINC00701	0.190421	0.927185	1.32281	0.700923	0.483351	0.556813
PADI6	0.212588	0.889833	1.26955	0.700904	0.483363	0.556813
LOC441155	0.149291	0.89862	1.28215	0.70087	0.483384	0.556813
CMTM5	10.0741	0.489762	0.699564	0.700097	0.483867	0.557308
TAS2R46	0.633214	0.808054	1.15482	0.699725	0.484099	0.557546
SLC25A52	0.316723	0.88146	1.25985	0.699657	0.484141	0.557565
KIF4B	0.309577	0.916587	1.31054	0.699399	0.484303	0.557631
ISL2	0.438673	0.759311	1.08579	0.699319	0.484353	0.557639
LOC100287944	2.00233	0.610556	0.875145	0.697662	0.485388	0.558731
C16orf78	0.861806	0.642656	0.923814	0.695654	0.486645	0.560057
IRG1	0.355295	0.737921	1.06095	0.695531	0.486723	0.560086
OCM	2.32822	0.887593	1.2784	0.694302	0.487493	0.560882
PLEKHG4B	2.77577	0.515836	0.74322	0.694057	0.487647	0.561029
LINC00841	0.244352	0.88239	1.27192	0.693745	0.487842	0.561194
LOC148145	2.54251	0.635666	0.916372	0.693678	0.487884	0.561212
CACNA1S	0.584471	0.785864	1.13466	0.692601	0.48856	0.561959
LINC00624	0.641879	0.780333	1.12699	0.692403	0.488684	0.562072
HAPLN1	0.0581675	0.883132	1.27919	0.690386	0.489952	0.563439
MIR3198-1	0.0643907	0.883193	1.27962	0.690201	0.490068	0.563542
PRSS38	0.0604109	0.882612	1.27911	0.690019	0.490182	0.563644
CKLF-CMTM1	0.369502	0.880422	1.27867	0.688546	0.491109	0.564589
MIR425	0.50329	0.827753	1.20267	0.688265	0.491286	0.564731
HSD3B1	1.0648	0.619277	0.900697	0.687553	0.491734	0.565156
LOC647859	6.07487	0.517121	0.753394	0.686388	0.492468	0.565908
TSIX	0.316337	0.89493	1.30652	0.684971	0.493362	0.566905
LOC100505768	0.936412	0.696943	1.01805	0.684585	0.493606	0.567155
KIRREL2	0.429585	0.785962	1.14931	0.683856	0.494066	0.567622
LOC100271832	0.403177	0.820676	1.2009	0.683384	0.494364	0.567904
KCNK12	0.805588	0.871977	1.27725	0.682701	0.494796	0.568355
ACSM2A	5.17046	0.624006	0.916679	0.680724	0.496046	0.569592
SCGB1D2	0.184627	0.840966	1.24321	0.676446	0.498758	0.572519
SH2D5	1.54738	0.646438	0.956638	0.675739	0.499206	0.572853
ECEL1P2	0.0812286	0.900698	1.33301	0.675686	0.49924	0.572861
ABHD14A-ACY1	0.586245	0.778428	1.15284	0.675228	0.499531	0.573164
DKFZp434L192	0.333799	0.882046	1.30729	0.674713	0.499858	0.573478
TRPC5	0.518029	0.882592	1.30904	0.674228	0.500167	0.573802
LOC100500773	0.468207	0.825195	1.2245	0.673904	0.500373	0.574007
TMCO2	0.353099	0.881442	1.30862	0.673568	0.500586	0.574222
MIR219-1	0.589553	0.815028	1.21115	0.672937	0.500987	0.57462
SNORA68	2.73037	0.517325	0.769737	0.672081	0.501532	0.575214
CELF2-AS2	1.09308	2.4942	3.71927	0.670615	0.502466	0.576254
MAFA	0.25231	0.862938	1.28761	0.670186	0.502739	0.576537
RIIAD1	0.286323	0.846023	1.26477	0.668917	0.503549	0.577434
SNORD91B	0.237216	0.83909	1.25653	0.667786	0.50427	0.578231
ZPBP	0.809767	0.708543	1.06338	0.666313	0.505211	0.579186
PNMA6D	0.496235	0.625152	0.939882	0.665139	0.505962	0.580016
FOXE3	1.80882	0.589894	0.891171	0.661931	0.508015	0.582214
ATCAY	0.32564	0.805553	1.21737	0.661715	0.508154	0.582342
MROH9	0.345424	0.835057	1.26664	0.659267	0.509724	0.583985
CASR	0.263326	0.877217	1.3357	0.656745	0.511345	0.585738
C1orf94	0.373979	0.818482	1.24664	0.656553	0.511469	0.585827
SUPT20HL2	0.149124	0.766026	1.16764	0.656048	0.511793	0.586168
NRG1	2.32917	0.841233	1.28243	0.655969	0.511844	0.586195
SIRPD	2.37608	0.680366	1.03811	0.655392	0.512215	0.586557
GLRA3	0.496333	0.740309	1.13071	0.65473	0.512642	0.587014
TMPRSS15	0.35745	0.860833	1.31977	0.652261	0.514233	0.588638
VSTM2B	0.170107	0.86379	1.3265	0.651178	0.514932	0.589339
C2orf54	0.146519	0.871925	1.33978	0.650797	0.515178	0.589572
BPIFC	0.423024	0.854281	1.31305	0.650609	0.515299	0.589616
OR52W1	0.124299	0.868445	1.33855	0.648793	0.516472	0.590896
ZNF98	2.42791	0.630745	0.9727	0.648447	0.516696	0.59112
OR1E2	0.289905	0.68254	1.05335	0.647969	0.517005	0.591442
STXBP5L	0.255384	0.857994	1.32938	0.64541	0.518662	0.593147
MAGEA5	0.123188	0.83036	1.28881	0.644287	0.51939	0.593948
MCHR2	0.127136	0.845446	1.3137	0.643562	0.519859	0.594453
SNORD8	0.088963	0.833163	1.29472	0.643508	0.519895	0.594462
PDE6H	0.919877	0.605273	0.940881	0.643305	0.520026	0.594581
MIR4677	0.621447	0.723487	1.12527	0.642946	0.520259	0.594816
MIR4666A	0.11952	0.863284	1.3435	0.642562	0.520508	0.595069
COX6A2	1.42212	0.521704	0.813895	0.640997	0.521525	0.596167
FLJ42969	6.48711	0.389049	0.60774	0.640156	0.522071	0.596728
LOC441081	7.74438	0.44391	0.694039	0.639604	0.52243	0.597011
KCNJ3	4.30566	0.575537	0.901157	0.638665	0.523041	0.597582
NPPC	1.08274	0.702429	1.10045	0.638312	0.523271	0.597781
TMEM105	9.48494	0.391929	0.614106	0.63821	0.523337	0.597824
SSX1	0.0942276	0.852544	1.33831	0.637028	0.524107	0.59864
PPIAP30	1.02847	0.578332	0.908253	0.636753	0.524286	0.598781
LOC284551	0.12101	0.854227	1.34375	0.635705	0.524969	0.599512
CLEC1B	1.79111	0.678008	1.06658	0.635685	0.524982	0.599512
CLDN24	0.186163	0.819511	1.28931	0.635622	0.525023	0.599527
IL27	8.27697	0.570661	0.898834	0.63489	0.5255	0.60004
LOC100505658	0.376637	0.826604	1.30274	0.634511	0.525748	0.600233
CELA2A	0.204308	0.849747	1.3393	0.634469	0.525775	0.600233
DMRTA2	1.42041	0.548947	0.86522	0.634459	0.525781	0.600233
PMCHL2	0.0923137	0.816431	1.28802	0.633866	0.526168	0.600579
TNIP3	1.65933	0.580465	0.916945	0.633043	0.526706	0.601161
KRT73	2.44299	0.621618	0.982048	0.632981	0.526746	0.601174
MIR4672	0.164477	0.848722	1.34453	0.63124	0.527884	0.602409
CNTNAP5	0.128329	0.847226	1.3439	0.630422	0.528418	0.602987
MIR943	2.26511	0.619742	0.98315	0.630363	0.528457	0.602999
MUC15	0.184648	0.843005	1.33952	0.629332	0.529132	0.603737
DCDC1	0.312342	0.821968	1.31022	0.627349	0.530431	0.60509
OR2AE1	1.20368	0.626359	0.998535	0.627278	0.530477	0.605096
FAM57B	1.31086	0.524816	0.836725	0.627227	0.530511	0.605096
GRM5-AS1	0.202153	0.77054	1.22852	0.627212	0.53052	0.605096
CLDN3	0.262226	0.701233	1.11926	0.626517	0.530976	0.605487
PRG1	0.0720272	0.840351	1.34193	0.626227	0.531166	0.605671
BEND4	5.44087	0.460736	0.736274	0.625768	0.531467	0.605983
MIR3143	0.114469	0.8403	1.34366	0.625382	0.53172	0.606206
SNORD116-14	0.0885186	0.843377	1.34958	0.624917	0.532026	0.60649
MIR2116	0.375168	0.76612	1.2265	0.624636	0.53221	0.606635
FAM22F	0.0387262	0.84014	1.3467	0.623851	0.532725	0.607094
MAGEB6	0.0387262	0.84014	1.3467	0.623851	0.532725	0.607094
SNORD116-29	0.0387262	0.84014	1.3467	0.623851	0.532725	0.607094
CCDC166	0.12974	0.842086	1.35047	0.623549	0.532924	0.607288
GNAT3	1.37619	0.960292	1.5409	0.623203	0.533151	0.607515
C9orf174	0.164731	0.828155	1.33025	0.622555	0.533577	0.607935
SERPINB10	0.138244	0.763266	1.22634	0.622395	0.533682	0.608023
DLX1	2.77437	0.486322	0.782202	0.621735	0.534116	0.608452
C6orf223	0.144059	0.801993	1.29018	0.621611	0.534198	0.608513
OR1J1	0.139147	0.834833	1.34448	0.620934	0.534643	0.60894
LOC93432	0.0950347	0.838093	1.34978	0.620912	0.534658	0.60894
TAGLN3	0.347255	0.717143	1.15553	0.620619	0.534851	0.609126
MIR140	0.310733	0.79301	1.27786	0.620576	0.534879	0.609126
TTTY18	0.0892636	0.83736	1.34951	0.620491	0.534934	0.609126
SLC2A7	0.0786507	0.832635	1.34214	0.620379	0.535008	0.609178
MIR4644	0.11995	0.799272	1.28855	0.620288	0.535068	0.609214
FLJ42102	0.042052	0.835426	1.34697	0.620227	0.535108	0.609227
LPO	0.128202	0.836728	1.35017	0.619721	0.535441	0.60948
KCNH6	0.481373	0.774087	1.24973	0.619405	0.53565	0.60948
LOC152225	0.430328	0.790307	1.27688	0.618934	0.53596	0.60948
EVX2	0.0885421	0.834919	1.34921	0.61882	0.536035	0.60948
VWA5B1	1.17929	0.634155	1.02593	0.618129	0.536491	0.60948
ACTL8	0.0199901	0.835098	1.35257	0.617417	0.53696	0.60948
ALPPL2	0.0199901	0.835098	1.35257	0.617417	0.53696	0.60948
ATXN8OS	0.0199901	0.835098	1.35257	0.617417	0.53696	0.60948
C21orf88	0.0199901	0.835098	1.35257	0.617417	0.53696	0.60948
GPR144	0.0199901	0.835098	1.35257	0.617417	0.53696	0.60948
IFNL2	0.0199901	0.835098	1.35257	0.617417	0.53696	0.60948
MBL2	0.0199901	0.835098	1.35257	0.617417	0.53696	0.60948
MIR4446	0.0199901	0.835098	1.35257	0.617417	0.53696	0.60948
MIR4518	0.0199901	0.835098	1.35257	0.617417	0.53696	0.60948
MIR942	0.0199901	0.835098	1.35257	0.617417	0.53696	0.60948
MUC22	0.0199901	0.835098	1.35257	0.617417	0.53696	0.60948
TRIM43	0.0199901	0.835098	1.35257	0.617417	0.53696	0.60948
TRIM60	0.0199901	0.835098	1.35257	0.617417	0.53696	0.60948
UGT1A10	0.0199901	0.835098	1.35257	0.617417	0.53696	0.60948
TAAR3	0.0451078	0.831758	1.34722	0.617389	0.536978	0.60948
LOC100129935	0.0399933	0.835737	1.35402	0.617228	0.537084	0.60948
SAMD12-AS1	0.0376396	0.835519	1.35413	0.617017	0.537223	0.60948
CYP4F2	0.0418703	0.835538	1.35429	0.616955	0.537264	0.60948
ASB18	0.0375939	0.835449	1.35415	0.616954	0.537265	0.60948
HAVCR1	5.53636	0.524716	0.850505	0.616946	0.53727	0.60948
CDH9	0.0387349	0.83545	1.35431	0.61688	0.537314	0.60948
LOC340515	0.0387349	0.83545	1.35431	0.61688	0.537314	0.60948
MIR558	0.039053	0.835248	1.354	0.616872	0.537319	0.60948
C2orf78	0.039937	0.835368	1.35428	0.616837	0.537342	0.60948
CRYBA2	0.0371168	0.834936	1.35374	0.616764	0.53739	0.60948
TMEM247	0.0427003	0.835284	1.3544	0.616719	0.53742	0.60948
CLPSL1	0.0394708	0.835252	1.35444	0.616678	0.537447	0.60948
APOA4	0.0394078	0.835251	1.35447	0.616665	0.537456	0.60948
MIR4262	0.0423175	0.835294	1.35455	0.616658	0.53746	0.60948
OR6V1	0.0406118	0.835253	1.3546	0.616606	0.537495	0.60948
BLOC1S5-TXNDC5	0.0465998	0.83519	1.35461	0.616556	0.537528	0.60948
LOC649352	0.0403707	0.834981	1.35427	0.616552	0.53753	0.60948
SPATA13-AS1	0.0393056	0.8351	1.35453	0.616523	0.537549	0.60948
DEFA6	0.0425364	0.83519	1.35469	0.616518	0.537553	0.60948
MIR1185-2	0.0412883	0.835137	1.35466	0.616492	0.53757	0.60948
MIR451A	0.0389937	0.834738	1.35403	0.616487	0.537573	0.60948
TACR3	0.0389937	0.834738	1.35403	0.616487	0.537573	0.60948
C20orf85	0.0404317	0.835017	1.35448	0.616484	0.537575	0.60948
LCN9	0.0465226	0.835003	1.35447	0.61648	0.537578	0.60948
CLVS2	0.0406721	0.835094	1.35462	0.616476	0.53758	0.60948
DEFB122	0.0406721	0.835094	1.35462	0.616476	0.53758	0.60948
LHX8	0.0433469	0.835181	1.35478	0.616471	0.537584	0.60948
MIR4317	0.0454648	0.83495	1.35442	0.616461	0.53759	0.60948
OR1L6	0.0397872	0.834998	1.35451	0.616457	0.537593	0.60948
LOC650226	0.102593	0.832029	1.34975	0.616431	0.53761	0.60948
MIR302D	0.0443462	0.835215	1.35492	0.616429	0.537611	0.60948
SCGB3A2	0.0450117	0.835091	1.35475	0.616416	0.53762	0.60948
MT1B	0.0414227	0.835081	1.35475	0.616407	0.537626	0.60948
LOC286083	0.0410419	0.835073	1.35474	0.616407	0.537626	0.60948
LOC1720	0.0452384	0.835136	1.35488	0.616392	0.537636	0.60948
JRKL-AS1	0.0412515	0.83504	1.35475	0.61638	0.537644	0.60948
GLOD5	0.0452468	0.835056	1.35478	0.616379	0.537645	0.60948
DCAF8L2	0.0399802	0.835056	1.35481	0.616363	0.537655	0.60948
PRAMEF12	0.0399802	0.835056	1.35481	0.616363	0.537655	0.60948
MAPT-AS1	0.0422907	0.835003	1.35473	0.61636	0.537657	0.60948
HTR2C	0.0423776	0.834959	1.3547	0.616343	0.537668	0.60948
MIR591	0.0415075	0.835025	1.35481	0.616343	0.537668	0.60948
LHX9	0.0425174	0.835049	1.35486	0.616336	0.537673	0.60948
SNORD116-12	0.0403305	0.834793	1.35449	0.616314	0.537687	0.60948
LINC00615	0.0463305	0.834807	1.35461	0.61627	0.537716	0.60948
ARX	0.0437929	0.834917	1.35482	0.616256	0.537726	0.60948
KLK9	0.0437929	0.834917	1.35482	0.616256	0.537726	0.60948
KRTAP5-11	0.044172	0.835049	1.35505	0.616251	0.537729	0.60948
SPRR3	0.0409141	0.834586	1.35434	0.616233	0.537741	0.60948
TMPRSS11D	0.0449623	0.834776	1.3547	0.616208	0.537757	0.60948
SPATA16	0.0469698	0.83476	1.35472	0.616186	0.537771	0.60948
FLJ41649	0.0424961	0.834477	1.3543	0.61617	0.537782	0.60948
NAALADL2-AS3	0.0424961	0.834477	1.3543	0.61617	0.537782	0.60948
TAS2R40	0.0452641	0.83472	1.35478	0.616129	0.53781	0.60948
MIR4307	0.0425539	0.834532	1.35449	0.616124	0.537813	0.60948
CTSL1P8	0.0452118	0.834501	1.35446	0.616114	0.53782	0.60948
GSTA7P	0.0501754	0.834782	1.35492	0.616113	0.53782	0.60948
TMPRSS11E	0.0423022	0.834456	1.35439	0.616111	0.537821	0.60948
LYPD8	0.0461999	0.83468	1.35477	0.616106	0.537824	0.60948
PRPS1L1	0.0431271	0.834328	1.35429	0.616061	0.537854	0.60948
ARHGAP36	0.0435062	0.834459	1.35452	0.616057	0.537857	0.60948
SEMG1	0.0450582	0.834463	1.35453	0.616052	0.53786	0.60948
CCDC27	0.527206	0.772152	1.25348	0.616008	0.537889	0.609481
LOC284798	0.061432	0.835148	1.35591	0.615934	0.537938	0.609504
SNORD85	0.058775	0.834954	1.35574	0.615866	0.537983	0.609523
MIR3200	0.0827446	0.835273	1.35681	0.615615	0.538149	0.609678
OR2A20P	0.0849077	0.835052	1.35654	0.615573	0.538177	0.609678
MIR30C1	0.0835686	0.834937	1.35689	0.615329	0.538337	0.609807
LY6G6D	0.083733	0.822787	1.33722	0.615294	0.53836	0.609807
FUT6	0.082974	0.834965	1.35707	0.615271	0.538376	0.609807
PLA2G4E	0.086635	0.835001	1.35728	0.6152	0.538423	0.609828
SCGB2B3P	0.0984789	0.834461	1.35685	0.614999	0.538555	0.609946
APOC3	0.106132	0.834662	1.3574	0.614899	0.538622	0.609988
PAX7	0.0396472	0.81961	1.3331	0.614817	0.538676	0.610007
SPATA31E1	0.102691	0.834406	1.35731	0.614751	0.538719	0.610007
DSCR8	0.0802143	0.821671	1.33661	0.614745	0.538723	0.610007
LINC00597	0.665881	0.67075	1.09288	0.613745	0.539384	0.610722
RNF216-IT1	0.562491	0.710134	1.15782	0.613336	0.539654	0.610964
ALOX15	2.79905	0.489817	0.79879	0.613199	0.539745	0.611035
MYO3A	4.65216	0.454127	0.741011	0.612848	0.539977	0.611265
CACNG2	0.589957	0.755672	1.23993	0.609449	0.542227	0.613618
CCKAR	0.0852402	0.817985	1.34254	0.609283	0.542337	0.613709
OR13G1	0.208619	0.782597	1.28525	0.608908	0.542586	0.613959
LOC100507140	0.572109	0.777599	1.27722	0.608821	0.542643	0.613992
B3GAT2	0.144168	0.820552	1.35115	0.607297	0.543654	0.615037
LINC00563	0.12127	0.815985	1.34374	0.60725	0.543685	0.61504
MIR1228	0.24703	0.796832	1.31602	0.605486	0.544856	0.6163
CPNE9	3.99502	0.419959	0.693824	0.605282	0.544992	0.616421
ATP13A5	0.764303	0.686308	1.13493	0.604715	0.545369	0.616775
SERPINA10	0.159701	0.809319	1.33842	0.604681	0.545391	0.616775
OR13C5	0.156706	0.808373	1.33838	0.603995	0.545847	0.617226
HIGD1C	1.39327	0.555442	0.9242	0.600997	0.547842	0.619416
GPR33	0.251312	0.764154	1.27221	0.600653	0.548071	0.619643
SERPINB7	1.37514	0.587919	0.979253	0.600375	0.548257	0.619787
CPNE7	2.33075	0.648082	1.0814	0.599297	0.548975	0.620468
MIR4746	2.62383	0.449995	0.751552	0.598754	0.549337	0.620812
GLDC	2.24993	0.826835	1.38159	0.598468	0.549528	0.620995
SLC25A47	1.69327	0.53755	0.898581	0.598221	0.549692	0.621148
HULC	2.28783	0.503986	0.842734	0.598037	0.549815	0.621189
C1orf61	0.0845711	0.802316	1.34258	0.597593	0.550111	0.621393
FLJ39080	0.208677	0.753465	1.26284	0.596642	0.550746	0.621946
RNU4ATAC	2.59127	0.611818	1.02632	0.596125	0.551092	0.622286
TMEM190	0.499252	0.783097	1.31369	0.596105	0.551105	0.622286
CCDC33	0.781831	0.641695	1.07675	0.595955	0.551205	0.622366
ARSF	0.639396	0.676769	1.13758	0.594918	0.551898	0.623115
LOC158434	0.204333	0.697538	1.17321	0.594555	0.552141	0.623357
GKN1	1.62445	0.499446	0.840513	0.594216	0.552368	0.62358
MIR367	0.11853	0.797822	1.34361	0.593791	0.552652	0.623835
SMIM6	1.75495	0.45876	0.774676	0.592195	0.55372	0.624975
LOC100505841	0.197559	0.786767	1.32966	0.591703	0.554049	0.625314
RAB6C	3.97628	0.42536	0.718926	0.591659	0.554079	0.625314
MIR5582	0.255131	0.751622	1.27245	0.590688	0.55473	0.626016
SMCR5	2.18741	0.87839	1.48853	0.590106	0.555119	0.62639
CYP2B6	0.353099	0.733589	1.24392	0.589741	0.555365	0.626633
CAPNS2	0.950498	0.604408	1.02538	0.589446	0.555562	0.626793
KRT8P41	3.82859	0.449544	0.762659	0.589443	0.555564	0.626793
DCDC2	2.92688	0.67563	1.14639	0.589354	0.555624	0.626827
PAX3	6.59233	0.448848	0.762142	0.58893	0.555908	0.627115
SPAG6	0.910602	0.626384	1.06611	0.58754	0.556841	0.628035
MIR5006	1.46221	0.600493	1.02238	0.587349	0.55697	0.628147
PLAC1	0.390814	0.745387	1.27378	0.585179	0.558427	0.629691
MMP13	4.03873	0.653929	1.11829	0.584756	0.558712	0.629946
SCARNA11	0.246106	0.68763	1.18193	0.581787	0.56071	0.631978
LRRC3B	0.994727	0.708671	1.21813	0.581772	0.560721	0.631978
LRRC26	0.307811	0.759238	1.30665	0.581058	0.561201	0.632487
A1CF	1.42337	0.639638	1.1014	0.580752	0.561408	0.632653
LOC100506025	1.29093	0.645579	1.11601	0.578472	0.562945	0.634286
RXFP1	0.274528	0.734954	1.27284	0.577415	0.563659	0.63499
CKM	0.742157	0.658708	1.14143	0.577088	0.56388	0.635206
SVOP	0.328897	0.71641	1.24329	0.576223	0.564465	0.635797
METTL24	4.19884	0.449402	0.780151	0.576044	0.564585	0.635892
OPN5	0.527413	0.684208	1.18784	0.57601	0.564608	0.635892
TULP2	4.80896	0.378402	0.657154	0.575819	0.564737	0.636004
HIST1H1B	0.154877	0.767965	1.33414	0.575626	0.564868	0.636051
MNX1	0.856307	0.592785	1.0302	0.57541	0.565014	0.636183
CALR3	0.406702	0.747282	1.29948	0.575062	0.565249	0.636413
MIR4738	0.142016	0.679082	1.18133	0.574847	0.565395	0.63651
C3orf49	4.20978	0.472484	0.822461	0.574476	0.565646	0.63676
MIR181D	0.48057	0.7175	1.25017	0.57392	0.566022	0.63715
PCYT1B	1.5078	0.549357	0.95969	0.572431	0.56703	0.638184
NDUFC2-KCTD14	1.49695	0.466816	0.816702	0.571586	0.567602	0.638761
PIWIL1	1.23026	0.520358	0.910862	0.571281	0.567809	0.638941
OTUD6A	0.0788949	0.731461	1.28043	0.571263	0.567822	0.638941
NBPF7	0.2484	0.721295	1.26286	0.571159	0.567892	0.638986
ST6GALNAC5	1.89824	1.03593	1.81424	0.571	0.568	0.639074
RPE65	0.335433	0.710714	1.24479	0.570952	0.568032	0.639077
LOC100507091	1.26602	0.570574	1.0004	0.570348	0.568442	0.639504
SPATA31C2	0.478265	0.644173	1.13367	0.568219	0.569886	0.641062
CCR3	1.37167	0.704901	1.24119	0.567925	0.570086	0.641239
LOC729176	0.33695	0.688032	1.21154	0.5679	0.570103	0.641239
MIR4524B	0.883654	0.643105	1.13435	0.566937	0.570757	0.641941
TGIF2-C20orf24	0.236415	0.715148	1.26299	0.566232	0.571236	0.642311
KRTAP5-1	3.46343	0.395547	0.699219	0.565698	0.571599	0.642652
CNGB3	0.945505	0.610014	1.07855	0.565588	0.571674	0.642703
LOC441025	0.754132	0.572383	1.01224	0.565463	0.571759	0.642764
LINC00691	0.189792	0.717693	1.27215	0.564156	0.572648	0.64373
LOC728739	0.376241	0.728148	1.29803	0.560965	0.574822	0.646004
LOC729966	0.120347	0.710372	1.2669	0.560717	0.57499	0.646126
DNMBP-AS1	3.61219	0.490228	0.875073	0.560214	0.575333	0.646477
MEP1B	1.00174	0.526669	0.941608	0.55933	0.575937	0.64702
SCG5	3.79176	0.452549	0.81033	0.558474	0.576521	0.647574
MIR3616	0.326776	0.649907	1.16385	0.558411	0.576564	0.647589
HIST1H2AM	0.471556	0.669163	1.20169	0.556852	0.577629	0.648683
C1orf185	2.47425	0.561265	1.0084	0.55659	0.577807	0.64885
RHAG	1.79411	0.424378	0.762604	0.556485	0.577879	0.648896
SNORD18B	3.14631	0.39657	0.714909	0.554714	0.57909	0.650222
MIR23A	4.26349	0.389258	0.702371	0.554205	0.579439	0.650579
LOC100128338	3.99364	0.378561	0.683199	0.554101	0.57951	0.650625
XIRP1	1.16491	0.544345	0.984078	0.553153	0.580159	0.651251
IL22RA1	3.70678	0.560165	1.01621	0.551233	0.581474	0.65266
XKR7	0.393529	0.695332	1.26153	0.551182	0.581509	0.652661
SPDYE7P	0.914426	0.604373	1.09658	0.551143	0.581536	0.652661
RPS26P11	0.198987	0.737032	1.33981	0.5501	0.582251	0.653394
OR56B1	0.933106	0.632321	1.15161	0.549076	0.582954	0.654149
OR2B11	0.648222	0.644495	1.17498	0.548515	0.583338	0.654478
NKX2-5	0.11278	0.736355	1.34375	0.547985	0.583702	0.654783
LINC00251	0.226938	0.637243	1.1635	0.547698	0.5839	0.65497
PTCRA	5.73643	0.571804	1.04421	0.547595	0.58397	0.654983
CLCA1	0.2753	0.723157	1.32061	0.547593	0.583972	0.654983
HNF1B	0.400246	0.658473	1.20396	0.546923	0.584432	0.655465
EGFLAM-AS4	0.09956	0.730348	1.33814	0.545793	0.585208	0.656267
NKX2-2	0.106564	0.670717	1.23542	0.542906	0.587195	0.658288
LOC401010	1.56661	0.548344	1.01027	0.542772	0.587287	0.658357
ZNF695	1.6273	0.47854	0.881776	0.5427	0.587336	0.658378
ZAN	0.123467	0.726585	1.33923	0.542538	0.587448	0.658434
CERS6-AS1	0.441402	0.680101	1.2547	0.542043	0.587789	0.658782
ODF4	0.735787	0.610375	1.12653	0.541817	0.587944	0.658922
SLC22A24	0.299304	0.655523	1.20997	0.541766	0.58798	0.658927
IL1RAPL2	0.503026	0.557778	1.03074	0.541143	0.588409	0.659339
OR2A5	0.183457	0.708119	1.3119	0.539767	0.589358	0.660298
FEV	0.144964	0.721333	1.33834	0.538977	0.589903	0.660875
MIR3180-4	0.30886	0.716082	1.32981	0.538486	0.590242	0.661185
MIR3605	3.72054	0.472382	0.877476	0.538341	0.590341	0.661262
IL1RAPL1	1.88939	0.450972	0.837835	0.538259	0.590398	0.661292
AKR7A2P1	1.41498	0.510181	0.952813	0.535447	0.592341	0.663156
TMEM110-MUSTN1	0.592176	0.632123	1.18092	0.535279	0.592457	0.663251
MIR4793	0.359986	0.705822	1.32101	0.534304	0.593131	0.663971
MLN	0.498332	0.544005	1.01877	0.533981	0.593354	0.664186
TLX1	0.425575	0.699375	1.30986	0.53393	0.59339	0.664191
PWRN2	0.113412	0.716647	1.34381	0.533295	0.593829	0.664579
FAXC	1.77624	0.428852	0.804526	0.533049	0.594	0.664683
KCNB2	1.91675	0.490534	0.92028	0.533027	0.594015	0.664683
SNORD114-10	0.121303	0.715737	1.34392	0.532574	0.594329	0.665
DSPP	0.523228	0.547566	1.02888	0.532198	0.594589	0.665186
IGDCC3	0.999521	0.510412	0.95978	0.531801	0.594864	0.665459
MIR320B2	0.62487	0.580443	1.0916	0.531735	0.59491	0.665476
LINC00494	0.954895	2.77385	5.21738	0.531657	0.594964	0.665502
ECRP	0.448795	0.667418	1.25593	0.531413	0.595133	0.665656
AKR1D1	0.313448	0.698172	1.31563	0.530674	0.595645	0.666159
POM121L10P	1.82512	0.472963	0.89125	0.530674	0.595645	0.666159
POU4F1	0.913585	0.537755	1.01545	0.529574	0.596407	0.666838
MIR5188	0.164961	0.686315	1.29746	0.52897	0.596826	0.667237
PRSS8	1.77129	0.473509	0.895715	0.528639	0.597056	0.667459
DNMT3L	0.570383	0.646631	1.22388	0.528344	0.597261	0.667653
LOC100506241	0.0618725	0.68437	1.29579	0.528149	0.597396	0.66777
MIR548AN	0.0676279	0.684537	1.29633	0.528057	0.597459	0.667806
ISM1-AS1	1.44263	0.52693	1.00055	0.526643	0.598442	0.668797
MIR302C	0.161415	0.646822	1.2283	0.5266	0.598471	0.668797
MAGEC3	2.75043	0.457235	0.868981	0.526173	0.598768	0.669059
MIR1470	0.104233	0.645237	1.2264	0.526121	0.598804	0.669064
FAM138B	0.105998	0.678446	1.28974	0.526031	0.598866	0.669099
SPINK8	0.111557	0.677455	1.28849	0.525773	0.599046	0.669265
OR52B6	0.16128	0.678518	1.29124	0.525479	0.59925	0.669424
CCL1	0.105067	0.680206	1.29487	0.52531	0.599368	0.66952
EIF3IP1	0.183058	0.709908	1.35161	0.525232	0.599422	0.669546
DKFZP434H168	0.0582299	0.707353	1.34813	0.524692	0.599797	0.669895
INS-IGF2	0.157288	0.676266	1.28961	0.524397	0.600002	0.670089
LOC100130480	0.342843	0.632374	1.20719	0.523839	0.600391	0.670453
MIR3189	0.366785	0.573665	1.09528	0.523759	0.600446	0.67048
GPR18	4.45645	0.430134	0.821612	0.523525	0.600609	0.670627
FAM183A	0.101711	0.70283	1.34314	0.523274	0.600784	0.670765
MIR3651	0.132641	0.6774	1.29513	0.523035	0.60095	0.67086
C5orf48	0.0631585	0.701547	1.34139	0.522999	0.600975	0.67086
MIR181A1	0.0717977	0.673776	1.28886	0.522769	0.601135	0.67097
KIR2DL3	1.59451	0.461891	0.884736	0.522066	0.601624	0.671446
CDX2	0.306791	0.592775	1.1357	0.521948	0.601707	0.671503
MIR1292	0.413546	0.630973	1.20907	0.521868	0.601762	0.67153
RAD21L1	0.420085	0.649797	1.24728	0.52097	0.602387	0.672193
LINC00547	0.0989221	0.702763	1.3495	0.520758	0.602535	0.672323
NAV2-AS5	0.173095	0.671401	1.29032	0.520336	0.60283	0.672581
LOC643037	0.107771	0.702123	1.3499	0.520129	0.602974	0.672677
LINC00290	0.0633858	0.701304	1.34834	0.520123	0.602978	0.672677
OLFM3	0.0635801	0.701164	1.34857	0.519932	0.603111	0.67279
PRSS56	0.105574	0.697631	1.34304	0.51944	0.603454	0.673138
OPN1SW	0.679018	0.593387	1.14445	0.51849	0.604117	0.6738
CNBD1	0.0593455	0.699048	1.34833	0.518453	0.604142	0.6738
CHRM3	4.54077	0.430432	0.83042	0.51833	0.604228	0.67386
CLDN10	3.53238	0.409369	0.790261	0.518017	0.604447	0.674049
OR13C2	0.201042	0.626884	1.21041	0.517909	0.604522	0.674083
GPR37L1	0.356266	0.680078	1.31361	0.517717	0.604655	0.674162
EXD1	2.61797	0.444988	0.859977	0.517442	0.604848	0.674341
CATSPER4	0.0985404	0.66625	1.28801	0.517269	0.604968	0.674441
SCARNA18	0.0586758	0.697052	1.34796	0.517117	0.605075	0.674524
DYX1C1-CCPG1	0.0991623	0.665622	1.28767	0.516919	0.605212	0.674643
ARL14	0.100329	0.69749	1.34979	0.516738	0.605339	0.674749
ESRP1	0.102747	0.665687	1.28873	0.516546	0.605473	0.674835
MGC12916	6.22973	0.36326	0.703692	0.51622	0.605701	0.675047
NXPH2	0.0601978	0.695834	1.34816	0.516135	0.60576	0.675078
RPS7P5	0.0560509	0.695315	1.34774	0.515911	0.605916	0.675185
PLGLA	0.0619526	0.695617	1.34834	0.515908	0.605919	0.675185
CD200R1L	0.103579	0.696151	1.34985	0.515725	0.606047	0.675292
LINC00634	0.212377	0.682949	1.32439	0.515669	0.606085	0.6753
TMEM239	0.190128	0.677105	1.31414	0.515247	0.606381	0.67554
IRGC	0.911353	0.507977	0.985953	0.515214	0.606404	0.67554
LOC284344	0.113461	0.691217	1.3436	0.514452	0.606936	0.67554
MIR29A	0.227161	0.657951	1.27903	0.514414	0.606963	0.67554
KCNC1	2.19649	0.49704	0.968183	0.513374	0.60769	0.67554
NEUROG2	0.186219	0.65568	1.27722	0.513367	0.607695	0.67554
CGB7	1.4763	0.470559	0.917081	0.513105	0.607878	0.67554
FTMT	0.0621388	0.6878	1.34788	0.510284	0.609853	0.67554
HTR3A	0.216523	0.655788	1.28531	0.510217	0.6099	0.67554
OR2A12	0.0658041	0.687806	1.34837	0.510101	0.609981	0.67554
HILS1	1.56529	0.433244	0.849367	0.510079	0.609996	0.67554
PSKH2	0.0630046	0.687585	1.34804	0.510064	0.610007	0.67554
AIPL1	0.235527	0.675454	1.32464	0.509914	0.610112	0.67554
C12orf42	0.0646368	0.687364	1.34816	0.509854	0.610154	0.67554
CYP24A1	0.0979787	0.687519	1.34982	0.509341	0.610513	0.67554
HTR3B	0.0917671	0.680076	1.33652	0.508841	0.610864	0.67554
CREG2	0.186745	0.683028	1.34495	0.507845	0.611562	0.67554
IGLL3P	3.17399	0.490029	0.965071	0.507765	0.611618	0.67554
MIR941-1	0.260025	0.622594	1.22654	0.5076	0.611734	0.67554
AGR2	0.11351	0.685197	1.35015	0.507497	0.611806	0.67554
UBE2U	0.101714	0.678111	1.33681	0.50726	0.611973	0.67554
KLK11	0.0693582	0.684128	1.34883	0.507202	0.612013	0.67554
C10orf32-AS3MT	0.0681192	0.683936	1.34856	0.507162	0.612041	0.67554
MIR1224	0.0183487	0.684196	1.3517	0.506175	0.612734	0.67554
MIR128-1	0.0183487	0.684196	1.3517	0.506175	0.612734	0.67554
MIR134	0.0183487	0.684196	1.3517	0.506175	0.612734	0.67554
MIR191	0.0183487	0.684196	1.3517	0.506175	0.612734	0.67554
MIR3157	0.0183487	0.684196	1.3517	0.506175	0.612734	0.67554
MIR3177	0.0183487	0.684196	1.3517	0.506175	0.612734	0.67554
MIR4500HG	0.0183487	0.684196	1.3517	0.506175	0.612734	0.67554
MIR4758	0.0183487	0.684196	1.3517	0.506175	0.612734	0.67554
MIR5000	0.0183487	0.684196	1.3517	0.506175	0.612734	0.67554
MIR618	0.0183487	0.684196	1.3517	0.506175	0.612734	0.67554
MYF5	0.0183487	0.684196	1.3517	0.506175	0.612734	0.67554
SYT14	0.0183487	0.684196	1.3517	0.506175	0.612734	0.67554
LRRC10	0.0177894	0.684095	1.35164	0.506122	0.612771	0.67554
MIR3912	0.0177894	0.684095	1.35164	0.506122	0.612771	0.67554
MIR4755	0.0177894	0.684095	1.35164	0.506122	0.612771	0.67554
PAX2	0.0177894	0.684095	1.35164	0.506122	0.612771	0.67554
UGT1A9	0.0177894	0.684095	1.35164	0.506122	0.612771	0.67554
ODF1	0.0591611	0.68537	1.35448	0.506001	0.612856	0.67554
CCDC13-AS1	0.148359	0.67994	1.34404	0.505892	0.612932	0.67554
C14orf177	0.0196663	0.683794	1.35206	0.505743	0.613037	0.67554
C4orf40	0.0196663	0.683794	1.35206	0.505743	0.613037	0.67554
CELA3B	0.0196663	0.683794	1.35206	0.505743	0.613037	0.67554
DEFA5	0.0196663	0.683794	1.35206	0.505743	0.613037	0.67554
IFNL3	0.0196663	0.683794	1.35206	0.505743	0.613037	0.67554
LOC283761	0.0196663	0.683794	1.35206	0.505743	0.613037	0.67554
METTL11B	0.0196663	0.683794	1.35206	0.505743	0.613037	0.67554
MIR190B	0.0196663	0.683794	1.35206	0.505743	0.613037	0.67554
MIR34C	0.0196663	0.683794	1.35206	0.505743	0.613037	0.67554
MIR4329	0.0196663	0.683794	1.35206	0.505743	0.613037	0.67554
OR52I1	0.0196663	0.683794	1.35206	0.505743	0.613037	0.67554
OR56A5	0.0196663	0.683794	1.35206	0.505743	0.613037	0.67554
SNORD115-47	0.0196663	0.683794	1.35206	0.505743	0.613037	0.67554
TBC1D3G	0.0196663	0.683794	1.35206	0.505743	0.613037	0.67554
MIR148B	0.191821	0.666439	1.3178	0.505723	0.613051	0.67554
CSF2RA	0.0187908	0.683582	1.35203	0.505597	0.61314	0.67554
DSCAM-IT1	0.0187908	0.683582	1.35203	0.505597	0.61314	0.67554
ERC2-IT1	0.0187908	0.683582	1.35203	0.505597	0.61314	0.67554
FAM47B	0.0187908	0.683582	1.35203	0.505597	0.61314	0.67554
GATSL2	0.0187908	0.683582	1.35203	0.505597	0.61314	0.67554
GLT6D1	0.0187908	0.683582	1.35203	0.505597	0.61314	0.67554
GRP	0.0187908	0.683582	1.35203	0.505597	0.61314	0.67554
MIR1293	0.0187908	0.683582	1.35203	0.505597	0.61314	0.67554
MIR148A	0.0187908	0.683582	1.35203	0.505597	0.61314	0.67554
MIR3150B	0.0187908	0.683582	1.35203	0.505597	0.61314	0.67554
MIR32	0.0187908	0.683582	1.35203	0.505597	0.61314	0.67554
POU3F4	0.0187908	0.683582	1.35203	0.505597	0.61314	0.67554
SNORD114-2	0.0187908	0.683582	1.35203	0.505597	0.61314	0.67554
SNORD116-18	0.0187908	0.683582	1.35203	0.505597	0.61314	0.67554
GPHB5	0.0208494	0.683667	1.3523	0.505561	0.613165	0.67554
HELT	0.0208494	0.683667	1.3523	0.505561	0.613165	0.67554
IL21	0.0208494	0.683667	1.3523	0.505561	0.613165	0.67554
MIR2681	0.0208494	0.683667	1.3523	0.505561	0.613165	0.67554
MIR4422	0.0208494	0.683667	1.3523	0.505561	0.613165	0.67554
MIR676	0.0208494	0.683667	1.3523	0.505561	0.613165	0.67554
REG4	0.0208494	0.683667	1.3523	0.505561	0.613165	0.67554
RNU6-64	0.0208494	0.683667	1.3523	0.505561	0.613165	0.67554
SERPINB13	0.0208494	0.683667	1.3523	0.505561	0.613165	0.67554
SMPX	0.0208494	0.683667	1.3523	0.505561	0.613165	0.67554
SPDYE8P	0.0208494	0.683667	1.3523	0.505561	0.613165	0.67554
INO80B-WBP1	0.0234007	0.683734	1.35262	0.505488	0.613216	0.67554
KCNMB2-IT1	0.0234007	0.683734	1.35262	0.505488	0.613216	0.67554
MIR3908	0.0234007	0.683734	1.35262	0.505488	0.613216	0.67554
TRIM71	0.0234007	0.683734	1.35262	0.505488	0.613216	0.67554
CHEK2P2	0.0205606	0.683559	1.35231	0.505474	0.613226	0.67554
DEFB119	0.0205606	0.683559	1.35231	0.505474	0.613226	0.67554
LGALS14	0.0205606	0.683559	1.35231	0.505474	0.613226	0.67554
LRRC52	0.0205606	0.683559	1.35231	0.505474	0.613226	0.67554
MIR4772	0.0205606	0.683559	1.35231	0.505474	0.613226	0.67554
MIR487B	0.0205606	0.683559	1.35231	0.505474	0.613226	0.67554
OPN1MW	0.0205606	0.683559	1.35231	0.505474	0.613226	0.67554
SYNJ2-IT1	0.0205606	0.683559	1.35231	0.505474	0.613226	0.67554
CTXN3	0.0189252	0.683455	1.35213	0.505465	0.613232	0.67554
KRT38	0.0189252	0.683455	1.35213	0.505465	0.613232	0.67554
C1orf180	0.0193702	0.683462	1.35219	0.505447	0.613245	0.67554
CXADRP3	0.0193702	0.683462	1.35219	0.505447	0.613245	0.67554
KRTAP7-1	0.0193702	0.683462	1.35219	0.505447	0.613245	0.67554
LOC100128264	0.0193702	0.683462	1.35219	0.505447	0.613245	0.67554
MAGEA12	0.0193702	0.683462	1.35219	0.505447	0.613245	0.67554
REG3A	0.0193702	0.683462	1.35219	0.505447	0.613245	0.67554
SNORD114-12	0.0193702	0.683462	1.35219	0.505447	0.613245	0.67554
TXNDC8	0.0193702	0.683462	1.35219	0.505447	0.613245	0.67554
MIR661	0.318373	0.665195	1.3161	0.50543	0.613257	0.67554
CGB5	0.0196262	0.683418	1.35227	0.505386	0.613287	0.67554
FTH1P18	0.0196262	0.683418	1.35227	0.505386	0.613287	0.67554
KRTAP11-1	0.0196262	0.683418	1.35227	0.505386	0.613287	0.67554
MACC1-AS1	0.0196262	0.683418	1.35227	0.505386	0.613287	0.67554
MIR3679	0.0196262	0.683418	1.35227	0.505386	0.613287	0.67554
USP17L2	0.0196262	0.683418	1.35227	0.505386	0.613287	0.67554
ZNF705D	0.0196262	0.683418	1.35227	0.505386	0.613287	0.67554
CCDC105	0.0215867	0.683517	1.35249	0.505378	0.613293	0.67554
CEACAM7	0.0215867	0.683517	1.35249	0.505378	0.613293	0.67554
KIF2B	0.0215867	0.683517	1.35249	0.505378	0.613293	0.67554
LOC285878	0.0215867	0.683517	1.35249	0.505378	0.613293	0.67554
MIR194-2	0.0215867	0.683517	1.35249	0.505378	0.613293	0.67554
MIR4308	0.0215867	0.683517	1.35249	0.505378	0.613293	0.67554
MIR4646	0.0215867	0.683517	1.35249	0.505378	0.613293	0.67554
OR10R2	0.0215867	0.683517	1.35249	0.505378	0.613293	0.67554
OR2G3	0.0215867	0.683517	1.35249	0.505378	0.613293	0.67554
OR6N1	0.0215867	0.683517	1.35249	0.505378	0.613293	0.67554
OR7C2	0.0215867	0.683517	1.35249	0.505378	0.613293	0.67554
PLCXD1	0.0215867	0.683517	1.35249	0.505378	0.613293	0.67554
DISC2	0.059337	0.684665	1.35499	0.505291	0.613355	0.67554
ADAD1	0.0211065	0.683381	1.35252	0.505266	0.613372	0.67554
FAM181A	0.0211065	0.683381	1.35252	0.505266	0.613372	0.67554
FAM27C	0.0211065	0.683381	1.35252	0.505266	0.613372	0.67554
FAM71E2	0.0211065	0.683381	1.35252	0.505266	0.613372	0.67554
MIR5003	0.0211065	0.683381	1.35252	0.505266	0.613372	0.67554
MIR5586	0.0211065	0.683381	1.35252	0.505266	0.613372	0.67554
MIR5688	0.0211065	0.683381	1.35252	0.505266	0.613372	0.67554
MIR581	0.0211065	0.683381	1.35252	0.505266	0.613372	0.67554
MIR668	0.0211065	0.683381	1.35252	0.505266	0.613372	0.67554
NOX3	0.0211065	0.683381	1.35252	0.505266	0.613372	0.67554
AP1B1P1	0.01939	0.683238	1.35248	0.505173	0.613438	0.67554
IFNA7	0.01939	0.683238	1.35248	0.505173	0.613438	0.67554
LINC00538	0.01939	0.683238	1.35248	0.505173	0.613438	0.67554
MIR1262	0.01939	0.683238	1.35248	0.505173	0.613438	0.67554
MIR5191	0.01939	0.683238	1.35248	0.505173	0.613438	0.67554
OR10T2	0.01939	0.683238	1.35248	0.505173	0.613438	0.67554
PDX1	0.01939	0.683238	1.35248	0.505173	0.613438	0.67554
SPATA19	0.01939	0.683238	1.35248	0.505173	0.613438	0.67554
OR1L3	0.0577059	0.684544	1.35507	0.505172	0.613438	0.67554
LHFPL5	0.0643513	0.684519	1.35517	0.505118	0.613476	0.67554
ANKRD18B	0.0630024	0.68449	1.35511	0.505117	0.613477	0.67554
MIR212	0.0616898	0.684453	1.35505	0.505111	0.613481	0.67554
HOXC-AS5	0.0204963	0.683234	1.35266	0.505106	0.613485	0.67554
LOC339568	0.0204963	0.683234	1.35266	0.505106	0.613485	0.67554
MIR3145	0.0204963	0.683234	1.35266	0.505106	0.613485	0.67554
MIR3180-5	0.0204963	0.683234	1.35266	0.505106	0.613485	0.67554
MIR4323	0.0204963	0.683234	1.35266	0.505106	0.613485	0.67554
MIR4671	0.0204963	0.683234	1.35266	0.505106	0.613485	0.67554
MIR548F1	0.0204963	0.683234	1.35266	0.505106	0.613485	0.67554
KCNAB1-AS1	0.0232265	0.683279	1.35292	0.505039	0.613531	0.67554
LOC151484	0.0232265	0.683279	1.35292	0.505039	0.613531	0.67554
MIR101-2	0.0232265	0.683279	1.35292	0.505039	0.613531	0.67554
MIR3688-1	0.0232265	0.683279	1.35292	0.505039	0.613531	0.67554
MIR4520A	0.0232265	0.683279	1.35292	0.505039	0.613531	0.67554
OR2M4	0.0232265	0.683279	1.35292	0.505039	0.613531	0.67554
OR4P4	0.0232265	0.683279	1.35292	0.505039	0.613531	0.67554
PCGEM1	0.0232265	0.683279	1.35292	0.505039	0.613531	0.67554
TNP2	0.0232265	0.683279	1.35292	0.505039	0.613531	0.67554
HIST1H3G	0.0601623	0.684307	1.35503	0.505012	0.613551	0.67554
LOC644248	0.161212	0.651033	1.28918	0.504997	0.613561	0.67554
PPP1R2P9	0.0582616	0.684243	1.35498	0.504984	0.61357	0.67554
ASB17	0.0229998	0.68323	1.353	0.504974	0.613577	0.67554
LOC100287010	0.0229998	0.68323	1.353	0.504974	0.613577	0.67554
LOC285441	0.0229998	0.68323	1.353	0.504974	0.613577	0.67554
MIR548A3	0.0229998	0.68323	1.353	0.504974	0.613577	0.67554
MSMB	0.0229998	0.68323	1.353	0.504974	0.613577	0.67554
OR51Q1	0.0229998	0.68323	1.353	0.504974	0.613577	0.67554
OR9Q2	0.0229998	0.68323	1.353	0.504974	0.613577	0.67554
POU6F2-AS1	0.0229998	0.68323	1.353	0.504974	0.613577	0.67554
SNORD116-13	0.0229998	0.68323	1.353	0.504974	0.613577	0.67554
DNTT	0.0225607	0.683002	1.35259	0.50496	0.613587	0.67554
GUSBP10	0.0225607	0.683002	1.35259	0.50496	0.613587	0.67554
KRTAP4-6	0.0225607	0.683002	1.35259	0.50496	0.613587	0.67554
LOC392364	0.0225607	0.683002	1.35259	0.50496	0.613587	0.67554
MIR1322	0.0225607	0.683002	1.35259	0.50496	0.613587	0.67554
MIR545	0.0225607	0.683002	1.35259	0.50496	0.613587	0.67554
[truncated: 19,447 more rows]

## Sheet: STab3
Supplementary Table 3. Baseline protein levels and associations with the change in glucose infusion rate following 12 weeks of exercise
Protein	Beta	P	q
ESYT2	-0.890221	0.525644	0.901964
ODAM	0.591542	0.400173	0.864097
PXDNL	-0.282041	0.749942	0.943041
SSC5D	-3.59062	0.0347078	0.535465
GSAP	0.722002	0.0546697	0.611326
MEGF11	1.29475	0.546575	0.908061
PINLYP	-0.0440006	0.97616	0.99679
MAP1LC3B2	1.4112	0.159877	0.71939
PALM3	-0.8926	0.291421	0.803775
RBFOX3	-2.69664	0.167739	0.71939
PCARE	-0.425321	0.743167	0.943041
IGLON5	0.671152	0.229628	0.764705
MANSC4	0.391166	0.609454	0.924556
LILRA5	-1.29566	0.456279	0.883893
VSTM2B	0.939026	0.495296	0.894485
LRRC37A2	-0.233712	0.854444	0.965058
MYH7B	1.00124	0.398375	0.863513
CEACAM18	-1.95957	0.0776235	0.629055
FAM171A2	0.13322	0.762951	0.943041
HEPACAM2	-1.08222	0.630177	0.928729
BTNL10	0.721211	0.487308	0.890255
DCDC2C	-0.864608	0.253538	0.77607
UPK3BL1	-0.374125	0.789812	0.948792
ISM1	-5.31612	0.00200383	0.362093
VWC2L	-1.63444	0.409937	0.8641
TARM1	0.194925	0.787558	0.948792
ERVV-1	-1.6767	0.241121	0.766474
HCG22	0.147948	0.800577	0.951262
CCER2	0.209096	0.871717	0.971259
NTproBNP	-0.420539	0.540116	0.904792
DDX39A	3.23139	0.136403	0.700512
SNAP23	0.849654	0.452413	0.883843
CCL24	1.28113	0.16593	0.71939
LGALS9	-2.38995	0.325839	0.826715
STXBP3	-1.4118	0.279584	0.788653
RAB27B	2.12902	0.203742	0.739086
AP3B1	-0.377071	0.787384	0.948792
TLR4	2.14062	0.216405	0.752659
LGALS8	2.35254	0.518487	0.899947
TNFRSF10A	-2.94198	0.065592	0.612699
NFKBIE	0.0281552	0.982963	0.997835
PSMD9	-2.02106	0.263894	0.779665
SIRPB1	-1.32315	0.381142	0.856223
ATOX1	0.0235803	0.988555	0.998218
AGRP	0.310676	0.882515	0.97539
DFFA	0.0128378	0.994181	0.998218
HIP1	-0.867621	0.179039	0.725459
LEFTY2	0.828166	0.642049	0.928892
TNFRSF11B	-5.88331	0.0120363	0.475771
WWP2	2.16645	0.201439	0.737392
SLC28A1	0.509734	0.223826	0.752659
MATN2	-7.19734	0.0449518	0.596823
QSOX1	-4.83922	0.0677857	0.613744
DCTN6	-0.478499	0.514325	0.898929
WASL	-0.0621404	0.857134	0.965058
SAP18	-1.3503	0.122612	0.694591
IGF2BP3	-4.81649	0.0220534	0.485679
GFRA2	-0.665544	0.844552	0.961916
AGRN	-5.45966	0.0151701	0.475771
CHL1	-1.16856	0.716745	0.943041
VWA5A	-0.103802	0.914476	0.978138
DLL1	-1.77371	0.366745	0.850369
EBAG9	0.506526	0.820989	0.954386
NOP56	-2.77173	0.0112341	0.469718
RNASET2	-0.324237	0.923672	0.978138
CCL21	-0.584178	0.745338	0.943041
PODXL	1.01989	0.834828	0.959688
FCN1	-1.85715	0.156518	0.719156
CCN1	-3.37581	0.0734059	0.615628
CCL22	0.472435	0.836884	0.959688
CES2	-1.94169	0.417688	0.8641
BHLHE40	0.250081	0.438974	0.877845
C2CD2L	-1.42975	0.411559	0.8641
TXNDC9	0.235123	0.834555	0.959688
HSPB6	-4.97981	0.0675166	0.613744
CIT	-2.15494	0.274152	0.781655
COPE	1.32776	0.251071	0.77607
NCAN	-1.7988	0.340372	0.834853
CCS	-1.71001	0.329193	0.827882
CXCL11	-0.522819	0.567102	0.914423
STX16	-0.342463	0.567136	0.914423
ITGB1BP1	-0.648166	0.360033	0.84618
TRDMT1	-0.538694	0.353208	0.844496
PDCD5	-2.76376	0.11241	0.686502
SLC9A3R1	1.74792	0.231905	0.766474
TNFRSF10B	-1.03097	0.745694	0.943041
TPP1	-0.1861	0.913839	0.978138
NRP1	2.4533	0.388093	0.858432
TNFSF11	2.70072	0.0630104	0.612699
APOL1	0.91068	0.614147	0.926257
MSTN	-0.655291	0.641057	0.928892
TNFRSF10C	0.215237	0.890392	0.976278
SCAMP3	0.00535688	0.997479	0.998929
TNFRSF13B	-3.4061	0.156635	0.719156
OPLAH	-0.912431	0.567696	0.914423
BACH1	1.55547	0.190709	0.731329
IFIT3	0.138874	0.894047	0.976278
WNT9A	-1.14286	0.387363	0.857815
PCDH17	1.4662	0.427987	0.870764
UBE2L6	0.829823	0.453458	0.883893
EREG	1.33799	0.254476	0.77607
CASQ2	-0.49915	0.513488	0.898929
LECT2	-0.783803	0.323316	0.826188
HGS	-0.559046	0.755469	0.943041
CLGN	-1.35971	0.264572	0.779665
PPP1R12A	1.79087	0.188265	0.731017
ARHGEF10	-1.10052	0.309999	0.813312
PDZD2	-2.95962	0.145184	0.710393
SPTBN2	0.131599	0.899375	0.976404
PLXNB2	-1.04277	0.732029	0.943041
CEP290	-0.569805	0.479793	0.887269
ERC2	0.504691	0.520497	0.901244
LSM1	0.727202	0.674988	0.939314
FYB1	2.5101	0.11679	0.691867
ANGPT2	2.06855	0.375488	0.854998
TRIM24	3.75709	0.0107835	0.461267
AXIN1	2.05592	0.234111	0.766474
CETN3	-3.64927	0.433083	0.873551
EPHB6	1.2842	0.620153	0.926857
RGL2	0.554766	0.574888	0.914423
PFDN6	-0.475738	0.241705	0.766474
WDR46	1.15234	0.491061	0.893084
MATN3	-1.50096	0.631426	0.928729
CASC3	-0.5353	0.75719	0.943041
VGF	-1.15597	0.667949	0.939314
DEFB4A_DEFB4B	-0.00678003	0.990648	0.998218
MAPK13	0.791849	0.512136	0.898929
SPTLC1	-3.83593	0.0970862	0.663245
PMM2	0.37213	0.841249	0.960049
CHAD	0.767257	0.608878	0.924556
TP73	0.150138	0.718011	0.943041
GPR37	-0.271358	0.778049	0.948316
INPPL1	1.04901	0.469608	0.887269
BCAT2	-0.0895523	0.944479	0.984813
SIGLEC5	-0.403106	0.403622	0.8641
NCAM2	0.98621	0.621144	0.927057
STX7	-0.631443	0.748456	0.943041
CCL25	-2.61797	0.0566759	0.612699
TLR3	-1.34203	0.209124	0.747612
CCL16	-2.79577	0.0524113	0.610343
PLA2G10	-0.637979	0.631614	0.928729
FLRT2	-1.91113	0.376503	0.855435
ADAM12	-1.26552	0.584307	0.919272
CRX	-0.258101	0.755812	0.943041
KLK10	-0.868368	0.763031	0.943041
TEX33	0.46212	0.532917	0.902187
SPINT1	-3.4157	0.285625	0.793863
TREH	0.408422	0.651163	0.931128
SART1	0.841473	0.41144	0.8641
SPINT2	-0.0599743	0.979555	0.997347
MTSS1	2.63469	0.0323008	0.535281
FGF16	-0.896016	0.332362	0.828892
TXNL1	0.312526	0.638787	0.928729
TPD52L2	1.64677	0.215563	0.752659
COCH	0.566467	0.797789	0.949973
THAP12	-0.210026	0.703838	0.94255
ANP32C	-0.630444	0.774807	0.948041
EIF4G3	2.0727	0.0854644	0.649401
HTRA2	-1.06386	0.513865	0.898929
KLF4	-0.391798	0.738395	0.943041
TGOLN2	-6.73254	0.0338595	0.535281
LAMTOR5	-1.85974	0.0788007	0.634591
B4GAT1	-1.90955	0.610189	0.925063
TNFSF12	2.88261	0.359378	0.84618
FOXO3	-0.0460396	0.954079	0.988692
TNFSF14	3.18817	0.0541383	0.610343
LAT	2.71327	0.193969	0.734023
CA12	-1.03822	0.692384	0.940935
DENR	-0.958127	0.403125	0.8641
SPRY2	1.28107	0.221455	0.752659
DNPH1	-1.80746	0.215212	0.752659
NCK2	1.38109	0.710785	0.943041
PSCA	0.075738	0.791937	0.948792
PRC1	-1.00423	0.0688197	0.613744
RGS10	-1.84851	0.116603	0.691867
GET3	-1.47215	0.086726	0.654884
SIGLEC6	0.654179	0.802891	0.95155
ACTN4	-0.00940058	0.99443	0.998218
TRIAP1	-10.1381	0.0828995	0.644649
TRAF3IP2	-1.31241	0.38552	0.857815
ITM2A	-0.756417	0.675746	0.939314
CYTH3	-0.377475	0.500337	0.89555
STX6	-0.276499	0.745054	0.943041
ENSA	0.160386	0.890488	0.976278
NARS1	-0.46256	0.831348	0.959688
SSNA1	1.48956	0.344176	0.835816
EDIL3	3.09841	0.142786	0.710393
CD5L	2.61707	0.134206	0.700512
CREB3	0.349179	0.721789	0.943041
XPNPEP2	-0.0907809	0.885221	0.975787
KIF1C	-2.96147	0.308908	0.812398
GAS2	1.60154	0.238464	0.766474
VEGFD	2.91115	0.186261	0.728345
CXCL13	0.88084	0.681763	0.940568
AKR1B10	-0.191684	0.570896	0.914423
TIMM8A	0.49418	0.899014	0.976404
ZNRD2	-1.17143	0.378147	0.855543
GMFG	1.71487	0.149196	0.710393
TMPRSS11D	-0.505652	0.760993	0.943041
PPP1R12B	0.361097	0.540366	0.904792
BNIP3L	-3.42537	0.207529	0.743752
PLIN1	-2.45067	0.185162	0.728345
ADGRB3	-0.559354	0.816808	0.954147
HS6ST1	2.89859	0.216424	0.752659
PCDH7	-7.11705	0.020235	0.477151
KLK8	-2.5259	0.216523	0.752659
SUSD5	-2.40094	0.31236	0.816179
PPL	-2.74297	0.292876	0.803986
EVI5	0.160036	0.893971	0.976278
LY75	0.0879545	0.967747	0.993608
NRP2	-4.92958	0.132944	0.700512
DSCAM	1.87882	0.253166	0.77607
MAN1A2	4.88444	0.171137	0.71939
DOK2	1.43504	0.503845	0.895845
NPHS1	1.52863	0.451212	0.883737
OGA	2.54951	0.0479315	0.605732
PSPN	-1.96228	0.0150442	0.475771
SPINK4	-2.74119	0.0155207	0.475771
TLR2	-3.34223	0.0823934	0.644187
GFRA3	-1.15064	0.645487	0.928892
TSPAN1	-0.993038	0.646819	0.929097
KLHL41	-1.58896	0.0212398	0.484098
PLIN3	-4.54249	0.0684036	0.613744
UGDH	-0.734092	0.501399	0.895845
SNX2	-0.0796867	0.854119	0.965058
HPGDS	-1.684	0.39359	0.86124
USO1	1.84581	0.0968407	0.663245
PFKFB2	1.65308	0.0237798	0.505871
PQBP1	0.253152	0.767444	0.943041
EDF1	-0.602745	0.34132	0.834853
SH2D1A	-0.757954	0.678263	0.940372
DNAJA2	0.182996	0.925425	0.978138
OPHN1	0.543132	0.652382	0.93128
TBL1X	0.515142	0.693939	0.941536
CTSV	4.75755	0.0507023	0.6061
NBN	1.40963	0.0916173	0.659142
SCN2B	-0.304603	0.807965	0.954147
DTNB	-1.17748	0.515208	0.899198
FCGR3B	3.80754	0.0122187	0.475771
LILRB5	-0.240635	0.733799	0.943041
IGSF3	-1.04221	0.550536	0.910721
DNAJC6	-1.22214	0.4151	0.8641
EFCAB14	2.10105	0.598164	0.920533
ADAM23	-0.818806	0.691558	0.940935
MFAP3L	1.26731	0.231974	0.766474
ICOSLG	-4.45021	0.316921	0.821489
HIP1R	-0.124634	0.95267	0.987941
RAB11FIP3	0.349583	0.790393	0.948792
PHACTR2	1.56017	0.152799	0.716791
ADAMTS4	-0.301218	0.875864	0.971769
DNAJB6	2.81459	0.225243	0.754733
GGCT	-0.776809	0.327581	0.827882
GADD45B	-0.692209	0.716986	0.943041
ZPR1	1.68991	0.0774731	0.629055
SEMA7A	0.451736	0.877957	0.973071
HMMR	-1.03591	0.504152	0.895845
CILP	-1.11214	0.408719	0.8641
PDCD6	-0.543825	0.466759	0.887269
TBCA	-0.325544	0.860644	0.965548
ATP6V1G1	1.59924	0.120669	0.694591
VPS4B	-0.179179	0.872876	0.971576
ENTPD6	0.352157	0.888711	0.976278
ENTPD5	4.02567	0.507241	0.897236
PTP4A3	-3.95723	0.00915384	0.459225
NDUFS6	-0.143863	0.751037	0.943041
H2AP	-1.73902	0.333623	0.830201
LRCH4	0.885236	0.245125	0.770425
ERN1	-2.37278	0.200651	0.737392
CRLF1	-1.1753	0.674013	0.939314
PSIP1	0.525207	0.679005	0.940437
CA11	2.67595	0.0969029	0.663245
HSBP1	1.05332	0.451979	0.883843
TNFRSF21	-3.34145	0.30333	0.807569
ECI2	-0.205922	0.739168	0.943041
TADA3	0.835901	0.546346	0.908061
CSDE1	0.00671036	0.993942	0.998218
SKAP2	3.16876	0.0156434	0.475771
PRKRA	0.115712	0.923124	0.978138
MYCBP2	1.05656	0.280303	0.788653
CREG1	-5.91552	0.030102	0.534136
UPK3A	1.3229	0.353337	0.844496
OFD1	-0.289891	0.711	0.943041
PPM1B	-0.608057	0.474412	0.887269
RP2	0.328293	0.890165	0.976278
SCRG1	-4.32195	0.0694645	0.613744
CRTAP	0.717326	0.783531	0.948792
PALM	-5.68386	0.053296	0.610343
ATP6AP2	1.62791	0.240194	0.766474
GRAP2	3.36661	0.0482916	0.605732
RNASEH2A	-0.583781	0.655653	0.933642
CDC123	-0.67436	0.483105	0.887744
SERPINI2	1.98806	0.00892938	0.459225
AP1G2	0.643273	0.594453	0.920533
ATRN	-5.89727	0.0303068	0.534136
TNFSF13	-1.85898	0.557797	0.914423
SMNDC1	1.11676	0.191882	0.731329
NCR1	-1.09355	0.530653	0.901964
SCGN	-1.4819	0.320739	0.823248
CDKL5	0.0441472	0.917008	0.978138
STC2	-1.44919	0.675907	0.939314
SNCG	-0.277368	0.807284	0.954147
PDE5A	1.52285	0.26032	0.777456
CCN5	-6.29089	0.0041296	0.415265
CST7	0.0713137	0.903935	0.976638
DXO	-0.0559653	0.977787	0.99679
DDAH1	-3.31081	0.0494357	0.605732
B3GAT3	0.707134	0.639382	0.928729
CNTN5	1.79971	0.43017	0.872869
SLIT2	-1.42575	0.24571	0.770826
DDHD2	-0.574552	0.791081	0.948792
NFASC	-0.521223	0.831791	0.959688
PLPBP	-0.223491	0.90751	0.97702
DKK1	7.20311	0.0175712	0.475771
NFAT5	0.329811	0.560065	0.914423
SEC31A	0.0253317	0.989524	0.998218
CEP152	-0.063607	0.966254	0.993104
FAM13A	1.77153	0.442741	0.878479
HEXIM1	-0.839301	0.638456	0.928729
TJP3	0.443624	0.767231	0.943041
NXPH3	-0.667683	0.743152	0.943041
GABARAP	-1.12435	0.496953	0.894683
CACNA1H	-1.45943	0.153717	0.718708
VAMP5	-1.90986	0.306956	0.810217
CSPG5	-0.7115	0.613071	0.926257
LETM1	0.613687	0.647872	0.929599
IL18RAP	-0.189626	0.715896	0.943041
LYPD3	0.960515	0.63366	0.928729
SNAPIN	0.448885	0.868225	0.969362
LYPLA2	0.278183	0.576922	0.915522
TNFAIP8	0.0711379	0.945557	0.984813
CCN4	0.28706	0.796163	0.949973
BMP10	-6.45268	0.0516537	0.610343
TNFRSF6B	-0.783719	0.482614	0.887707
BAG4	0.127029	0.937272	0.983698
AHSA1	1.18169	0.171636	0.71939
APOM	-1.10759	0.699369	0.941536
FMNL1	2.4043	0.00691253	0.415265
GNAS	-0.717875	0.518212	0.899947
VNN1	0.221977	0.784484	0.948792
VNN2	0.314446	0.886495	0.975787
NPTXR	0.606956	0.809666	0.954147
NADK	1.29509	0.140614	0.710186
STAMBP	-2.21563	0.37101	0.850369
FSTL3	-4.57342	0.0334395	0.535281
NFATC1	-0.185376	0.922598	0.978138
ATP6V1G2	-1.06112	0.16824	0.71939
CEP43	0.3578	0.686508	0.940568
BRD1	0.206037	0.752824	0.943041
CXCL14	-1.50139	0.11331	0.686502
SNAP29	0.624793	0.684593	0.940568
CRTAM	1.13215	0.461185	0.88599
FGF19	-0.559706	0.607219	0.923907
IL33	0.104636	0.9376	0.983698
LSM8	-0.834333	0.367719	0.850369
DDX58	1.0301	0.490549	0.893084
STAU1	-0.314783	0.793459	0.949059
BAG3	-3.49474	0.0384698	0.563378
CRYZL1	0.511227	0.792907	0.948792
AIFM1	-0.577877	0.569401	0.914423
LATS1	0.0671583	0.891468	0.976278
ANGPTL1	-4.46749	0.216043	0.752659
TSPAN15	1.10221	0.0657813	0.612699
MPIG6B	3.27325	0.101827	0.663245
FTCD	-1.09111	0.203558	0.739086
ITGBL1	-3.52304	0.100119	0.663245
CD160	-2.10672	0.115798	0.689076
RECK	-0.60747	0.90439	0.976638
TCL1B	0.766873	0.380106	0.856054
AGR2	-1.12407	0.183661	0.728345
PTTG1	0.559296	0.619885	0.926857
IL18BP	-1.50739	0.495746	0.894485
MOCS2	-0.933224	0.650112	0.930786
PAK4	-0.337661	0.64102	0.928892
CHEK2	1.16647	0.0290506	0.53347
CYB5A	-0.354039	0.492719	0.893084
ADH1B	-1.49473	0.0951394	0.663245
ALDH1A1	-1.24702	0.267478	0.780947
GSR	-6.69084	0.074925	0.622978
SOD1	-2.77051	0.407942	0.8641
ABL1	0.850108	0.746849	0.943041
EGFR	1.07239	0.85249	0.965058
AK1	-1.30638	0.273359	0.781606
F2	-4.94624	0.130563	0.700512
C1R	-10.8383	0.0257995	0.516236
F9	-2.43222	0.588831	0.919272
F10	-9.61012	0.0640909	0.612699
CFD	-3.90341	0.205693	0.741617
PLG	-0.292681	0.944123	0.984813
F12	2.14458	0.393595	0.86124
PLAU	-6.09372	0.0489449	0.605732
PLAT	-3.1433	0.0100781	0.461267
CFB	-0.820884	0.676719	0.939314
REN	-1.10845	0.47718	0.887269
ADA	-1.43038	0.565927	0.914423
CA1	-1.5701	0.195066	0.734023
CA2	-1.76715	0.12354	0.694591
ASS1	0.252097	0.764213	0.943041
SPINK1	-0.0938959	0.95997	0.99159
SERPINC1	4.60449	0.438116	0.877845
SERPINA1	-3.24675	0.394209	0.86124
SERPINA3	-0.320135	0.918147	0.978138
AGT	2.98287	0.521066	0.901244
C3	1.18988	0.748959	0.943041
C5	-8.18259	0.023847	0.505871
TIMP1	-3.23215	0.237049	0.766474
CST3	-9.41285	0.00715744	0.415265
CST1	-0.844033	0.39073	0.859306
FOS	-0.387788	0.728564	0.943041
HRAS	0.613016	0.510864	0.898684
PDGFB	4.44831	0.039333	0.563768
LDLR	-1.27339	0.417134	0.8641
EGF	-0.0125338	0.993084	0.998218
TGFA	1.03427	0.615472	0.926257
TGFB1	-3.71796	0.169789	0.71939
NGF	2.02712	0.868955	0.969801
OXT	0.138628	0.822285	0.954644
POMC	-0.854853	0.376984	0.855435
PENK	-4.7005	0.139105	0.704065
TSHB	0.306897	0.786025	0.948792
FSHB	0.50068	0.903283	0.976638
LHB	0.11376	0.817941	0.954147
PRL	-0.657567	0.664029	0.93862
GH1	0.240981	0.60813	0.92437
GH2	0.399099	0.571016	0.914423
CALCA	-2.95757	0.0157585	0.475771
TG	-1.31834	0.212151	0.749151
PTH	-0.863919	0.240941	0.766474
GCG	0.364368	0.63817	0.928729
PPY	-0.157693	0.791438	0.948792
NPY	-3.89025	0.00125389	0.362093
GAST	-0.389871	0.700697	0.941536
LTA	-0.282803	0.888633	0.976278
TNF	0.452618	0.70914	0.943041
IFNG	-0.500778	0.327011	0.827882
IL1A	0.675478	0.286124	0.794482
IL1B	0.610839	0.470341	0.887269
EPO	-0.491429	0.431468	0.872869
IL2RA	-2.35975	0.157541	0.719156
JCHAIN	-2.83345	0.134419	0.700512
CD4	2.1002	0.371414	0.850369
CD8A	0.265264	0.857707	0.965087
PIGR	0.104797	0.947316	0.985578
HLA-DRA	-0.942275	0.516851	0.899639
HBZ	0.202909	0.790713	0.948792
MB	-3.15074	0.123353	0.694591
COL1A1	-0.378923	0.808515	0.954147
COL2A1	1.20251	0.0991201	0.663245
COL3A1	-2.82378	0.190482	0.731329
COL4A1	-0.329942	0.840255	0.959745
KRT14	0.766058	0.570788	0.914423
APOA1	-2.74234	0.420615	0.866149
APOE	-4.23528	0.0299369	0.534136
APOA2	1.00542	0.311218	0.814564
APOC1	0.884428	0.732481	0.943041
FGA	1.02149	0.785921	0.948792
SLC4A1	0.44621	0.836694	0.959688
APCS	-3.35795	0.124177	0.694591
C1QA	-1.15755	0.686513	0.940568
C9	1.28247	0.306231	0.809744
APOH	2.26682	0.482747	0.887707
LRG1	-0.149972	0.934732	0.982763
FN1	-4.08645	0.370899	0.850369
AMBP	-7.32956	0.197436	0.734023
ORM1	-0.444147	0.833786	0.959688
AHSG	-4.48077	0.0314425	0.535281
TTR	1.70987	0.588737	0.919272
AFP	1.19115	0.319857	0.823248
GC	-0.0992181	0.968282	0.993772
PPBP	3.05928	0.260255	0.777456
PF4	0.0130132	0.992528	0.998218
CXCL10	-1.5324	0.18088	0.728345
TFRC	1.65742	0.480783	0.887269
TF	-5.10805	0.0312235	0.535281
BGLAP	0.336441	0.672719	0.939314
ESR1	0.14895	0.755476	0.943041
ANG	-2.15496	0.47756	0.887269
F11	-3.13575	0.409201	0.8641
KLKB1	2.74995	0.454389	0.883893
MMP1	0.947207	0.402815	0.8641
CAT	-4.3514	0.0707757	0.613744
PLA2G1B	4.07664	0.0356085	0.543547
GBA	-0.53335	0.599827	0.921246
FUCA1	-0.555901	0.583526	0.919272
PROC	-4.81494	0.170571	0.71939
CSTB	-4.92735	0.0260547	0.516236
ANXA1	-0.247126	0.924351	0.978138
PDGFA	5.7538	0.0172656	0.475771
RLN2	-3.08834	0.12353	0.694591
APOB	-4.92774	0.0041224	0.415265
CLPS	0.750604	0.552693	0.913241
CSF2	-1.79961	0.32004	0.823248
TFF1	-1.06227	0.259439	0.777253
SOD2	-1.54851	0.497672	0.894683
LCAT	-8.31494	0.0560824	0.612699
TK1	-1.51943	0.148023	0.710393
HRG	-3.1303	0.333539	0.830201
THY1	-4.35592	0.09966	0.663245
A1BG	-1.48398	0.571579	0.914423
CD74	-2.58956	0.167878	0.71939
CD3D	-2.36509	0.0274636	0.523106
VWF	-1.22054	0.318328	0.823248
SHBG	-0.825469	0.570927	0.914423
GAPDH	1.02024	0.597861	0.920533
HLA-A	-2.46126	0.0714934	0.613744
ERBB2	-5.49982	0.131672	0.700512
TP53	0.846185	0.373949	0.852952
AMY2A	0.884689	0.527189	0.901964
HSPB1	0.3957	0.713146	0.943041
RLN1	-0.0444244	0.965111	0.992637
IFNW1	-1.44309	0.170263	0.71939
ATP1B1	-1.22348	0.494941	0.894485
CHGB	-1.3086	0.452797	0.883843
APP	-1.03083	0.414227	0.8641
ARG1	0.747546	0.589042	0.919272
APOD	1.33622	0.626915	0.928729
ALDH2	0.257149	0.767029	0.943041
ITGB2	-1.52123	0.527245	0.901964
IL4	-0.1824	0.694901	0.941536
IL5	0.621871	0.0837532	0.646456
SERPINE1	-0.263571	0.924128	0.978138
SERPINA5	-7.38259	0.0253135	0.516236
SERPING1	-0.340812	0.933188	0.981855
CFI	-5.03881	0.0791864	0.634591
F13B	-5.13261	0.0525285	0.610343
MPO	1.38321	0.101037	0.663245
ALPP	-1.07038	0.124842	0.694591
IL6	-1.08809	0.148001	0.710393
EDN1	-7.35634	0.0106676	0.461267
ICAM1	-3.20782	0.19629	0.734023
JUN	-2.478	0.0127549	0.475771
FABP3	-4.48445	0.00612264	0.415265
REG1A	-2.27371	0.161953	0.71939
CLEC3B	-4.79237	0.303327	0.807569
SSB	-0.148994	0.88511	0.975787
SERPINA7	-3.82707	0.186131	0.728345
SERPIND1	-2.27649	0.423698	0.867544
TFAP2A	0.467736	0.508669	0.89756
ITGB1	-4.11431	0.341895	0.834853
KRT18	-0.671474	0.349834	0.841647
KRT8	0.240211	0.460341	0.885389
CALB1	0.0077765	0.995259	0.998218
MYL1	-0.764909	0.566535	0.914423
CD5	-0.755899	0.748122	0.943041
UROD	-0.987557	0.587089	0.919272
INSR	-1.72663	0.792024	0.948792
BCHE	-0.38774	0.886316	0.975787
GLA	-1.79102	0.471207	0.887269
GSN	-10.4833	0.0941105	0.662217
PGR	-0.580496	0.684237	0.940568
CDK1	0.690203	0.522118	0.901964
C2	-7.20192	0.118236	0.694591
APOA4	-5.00871	0.00251018	0.362093
CD2	-0.923635	0.297468	0.804055
EIF4E	-0.780119	0.495765	0.894485
CEACAM5	0.105997	0.918186	0.978138
ENO1	1.37409	0.489516	0.892137
FCER2	-3.03767	0.0340057	0.535281
GPI	0.852746	0.637563	0.928729
NPM1	0.374062	0.724754	0.943041
TPM3	0.634076	0.596821	0.920533
ITGAV	-10.3362	0.0170477	0.475771
CRH	0.603586	0.538149	0.904407
LPL	-1.10886	0.331757	0.828892
KLK1	0.9636	0.0658392	0.612699
SERPINE2	0.042625	0.979717	0.997347
LIPF	-1.02272	0.500561	0.89555
DBI	-7.84457	0.035935	0.545645
FABP1	-2.29717	0.00959735	0.459225
NEFL	-0.505849	0.63558	0.928729
THBD	-2.56268	0.290598	0.803042
PROS1	-5.3434	0.108168	0.676408
P4HB	-5.62973	0.0168639	0.475771
KLK3	-0.24774	0.729164	0.943041
ASGR1	-5.44977	0.0595019	0.612699
ASGR2	-2.54296	0.020343	0.477151
ACYP1	-2.89771	0.19125	0.731329
CRYGD	0.603632	0.61337	0.926257
FES	-0.498302	0.687298	0.940568
CSF1R	-0.668858	0.658378	0.935948
CTSD	-4.72124	0.0193237	0.475771
ANXA2	-1.68929	0.47596	0.887269
C8B	0.507272	0.845811	0.962589
GP1BA	5.61688	0.0606029	0.612699
CA3	-2.46829	0.190311	0.731329
PRSS2	0.360247	0.778672	0.948316
GRP	-1.9473	0.192148	0.731329
DCN	-8.79364	0.0513048	0.609113
PSAP	4.00613	0.0869631	0.654884
CTSL	2.12943	0.163607	0.71939
APRT	-0.311014	0.85975	0.965548
CD3E	3.5039	0.183159	0.728345
CTSB	-0.784694	0.600007	0.921246
UMOD	-0.39848	0.848875	0.964898
LAMB1	-0.654771	0.732645	0.943041
YES1	1.3183	0.479771	0.887269
LYN	1.61751	0.40416	0.8641
RET	-3.04125	0.125054	0.694591
FH	-0.590433	0.381103	0.856223
ERCC1	0.248235	0.811012	0.954147
RNASE1	-6.36313	0.0444604	0.596823
IGF1R	2.44104	0.465234	0.887269
MSMB	-0.541701	0.574961	0.914423
RHOC	1.27488	0.529322	0.901964
NGFR	-1.42625	0.138836	0.704065
CD55	-5.19673	0.0935117	0.661247
SERPINA6	-1.866	0.535451	0.903377
CELA2A	0.873237	0.405374	0.8641
GUSB	-3.10279	0.0819182	0.642212
MMP3	-0.0858878	0.952323	0.987941
GSTA1	-1.53803	0.0264587	0.519275
SOD3	-0.179048	0.830126	0.959501
ADH4	-1.69603	0.113505	0.686502
HMBS	-1.42484	0.324555	0.826715
MME	-1.05777	0.294144	0.804055
LPA	-0.754193	0.095387	0.663245
CD14	-3.46954	0.0443966	0.596823
PTPRC	2.88829	0.21096	0.74769
SNRPB2	1.52487	0.266891	0.780947
MET	1.66332	0.641968	0.928892
MELTF	-1.25193	0.464357	0.887269
MYL3	-1.13975	0.202399	0.737392
CFH	-3.8602	0.165021	0.71939
ITGA5	-2.3688	0.35037	0.841647
NFIC	-0.215066	0.822991	0.954695
VIM	0.444873	0.718242	0.943041
SERPINF2	-1.04261	0.797095	0.949973
IL3	-0.263174	0.484796	0.889659
F7	-3.63256	0.0900168	0.654884
KRT19	-1.3061	0.164653	0.71939
ANXA5	-2.20551	0.175238	0.723263
IGFBP1	0.778546	0.155025	0.719156
IL6R	0.0135775	0.994362	0.998218
HTR1A	-1.23417	0.041999	0.579747
ADRA2A	-0.00051119	0.998862	0.999706
CD63	1.53424	0.456786	0.883893
FGF2	-1.16772	0.603116	0.922338
CELA3A	2.40573	0.0475984	0.605034
ENO2	-3.16204	0.272046	0.781382
HBQ1	-2.33181	0.232534	0.766474
ACAA1	-0.329233	0.736662	0.943041
DBH	-0.48337	0.492425	0.893084
GSTP1	0.145878	0.901255	0.976638
MMP7	-5.80771	0.0546535	0.611326
MMP10	-0.447187	0.744374	0.943041
CD48	-0.105443	0.968728	0.993875
CXCL1	-0.178851	0.899916	0.976404
LGALS1	-6.71652	0.00923535	0.459225
QDPR	-2.16965	0.237448	0.766474
RBP1	-1.21015	0.144991	0.710393
PAEP	-0.297917	0.674889	0.939314
FBP1	0.829029	0.259834	0.777456
SPARC	-0.215795	0.871277	0.971259
CLTA	-0.271397	0.881864	0.97539
ANXA4	0.983504	0.669754	0.939314
INHBB	-0.419961	0.820776	0.954386
CNP	-0.695638	0.734781	0.943041
CD7	4.03899	0.0458928	0.604569
HMOX1	-3.39347	0.0155884	0.475771
CSF1	-3.41476	0.105614	0.670898
PDGFRB	-3.03476	0.107514	0.675766
CTSH	-2.2236	0.00571619	0.415265
GIP	-0.760295	0.731268	0.943041
SCT	-2.23074	0.0465527	0.604975
CD3G	0.78807	0.294387	0.804055
TACSTD2	-0.280208	0.897923	0.976404
FGR	1.30756	0.241987	0.766474
C1S	-0.977078	0.355764	0.84618
PARP1	5.74397	0.0646436	0.612699
CSF3	-1.57037	0.190509	0.731329
ALPI	-1.29024	0.0105747	0.461267
FURIN	-2.54371	0.168004	0.71939
LTA4H	-0.711093	0.795796	0.949973
SPINK8	-0.673921	0.62468	0.928729
CLEC2L	-0.130506	0.853065	0.965058
C1QTNF9	-0.331301	0.836941	0.959688
GSTT2B	0.551554	0.257168	0.777253
CFC1	0.00795707	0.995597	0.998218
PGA4	-0.58909	0.632169	0.928729
TPBGL	0.827893	0.660815	0.936907
CSH1	-1.45379	0.148433	0.710393
HSPA1A	0.282246	0.922989	0.978138
CGB3_CGB5_CGB8	1.36673	0.206751	0.743633
IGLC2	-7.22957	0.01408	0.475771
AMY1A_AMY1B_AMY1C	-0.226375	0.880853	0.975158
GLI2	-1.00858	0.698664	0.941536
PYY	0.145219	0.843883	0.961913
CALCB	-3.99789	0.108569	0.676506
FDX1	-0.284887	0.790551	0.948792
GZMB	-0.745769	0.627186	0.928729
CXCL8	-0.58495	0.661194	0.936907
CCL3	-0.0515107	0.97495	0.99679
RRAS	-0.205506	0.73611	0.943041
ARAF	1.96537	0.0397469	0.564876
BCL2	-4.94808	0.091083	0.657683
SPP1	0.835746	0.628825	0.928729
SAG	0.338436	0.331699	0.828892
PTPRF	-1.50772	0.60532	0.92295
TXN	-5.1489	0.0732716	0.615628
COX5B	-1.31967	0.14968	0.710393
MAPT	0.496319	0.108309	0.676408
C7	-2.12906	0.339397	0.834038
PRKAR1A	-0.909688	0.258273	0.777253
CHGA	-1.43931	0.19993	0.737392
TFPI	-9.58999	0.00515211	0.415265
KIT	4.19049	0.0901176	0.654884
UROS	-0.284976	0.441392	0.877845
CD28	-0.596411	0.565366	0.914423
FGF6	1.97665	0.233009	0.766474
CLU	-2.30967	0.585586	0.919272
GHR	-1.37452	0.377632	0.855543
MAP2	-18.0488	0.0185658	0.475771
ITGAM	-4.06102	0.204394	0.739086
MBL2	-0.889251	0.18438	0.728345
CHRM1	0.194424	0.797239	0.949973
RALB	1.83374	0.0539804	0.610343
BCR	-0.608743	0.765045	0.943041
LAMP1	-1.5988	0.611568	0.925209
ACADM	-0.17305	0.852957	0.965058
TOP1	0.440638	0.371129	0.850369
DMD	-3.82364	0.125679	0.694591
SCGB1A1	-0.53892	0.738327	0.943041
IGF2R	-1.92846	0.561369	0.914423
PCNA	-0.379691	0.801912	0.95155
FGF5	-0.932177	0.670504	0.939314
HARS1	-0.800707	0.854065	0.965058
FABP2	-2.17803	0.0696621	0.613744
COL6A3	-8.18501	0.000496852	0.325854
TPR	1.73013	0.155477	0.719156
CKB	1.02849	0.398383	0.863513
FCGR2A	0.263294	0.773873	0.947633
FCER1A	2.48736	0.41509	0.8641
ANXA3	1.89619	0.073286	0.615628
CKMT1A_CKMT1B	-1.4636	0.117432	0.694247
GZMA	0.335636	0.891988	0.976278
BMP4	-2.82048	0.18343	0.728345
RNASE3	0.16105	0.804283	0.952527
ACE	0.242308	0.915794	0.978138
MYL4	-0.698193	0.710816	0.943041
CDH1	-6.56197	0.00487312	0.415265
MLN	-0.647468	0.366334	0.850369
SRC	2.56104	0.165251	0.71939
PEPD	-8.0515	0.0108722	0.461267
UNG	-1.45582	0.298373	0.804055
GP1BB	0.952073	0.539833	0.904792
IL7	0.669668	0.655269	0.933642
CCL4	0.59787	0.703349	0.94255
IFI30	-1.66855	0.236059	0.766474
TDGF1	0.131658	0.715757	0.943041
LAMP2	-3.07684	0.457995	0.885007
CCL2	-2.93048	0.10062	0.663245
CCL5	-0.38713	0.725324	0.943041
SCG2	-2.65835	0.196697	0.734023
NCAM1	-0.993839	0.682432	0.940568
ICAM2	0.34798	0.891907	0.976278
VCAN	-0.786298	0.770238	0.944786
KRT5	-0.364278	0.763232	0.943041
PDIA4	-4.00535	0.256703	0.777253
ACP5	-1.11188	0.589424	0.919272
CEACAM1	-2.63077	0.312904	0.816179
TPT1	0.304423	0.861823	0.965952
OSM	0.137635	0.916166	0.978138
F3	-1.21414	0.703579	0.94255
PRG2	-0.265726	0.858819	0.965548
HLA-E	-1.67736	0.211591	0.748088
LCP1	-0.935381	0.342397	0.834853
GYS1	1.63216	0.151829	0.715071
PRKAR2A	0.597475	0.704794	0.942927
ENO3	-0.246158	0.814953	0.954147
CD59	-11.6649	0.00296334	0.407107
MTHFD2	1.21621	0.67971	0.940568
CTSE	-2.94188	0.0136172	0.475771
GFAP	-0.697762	0.639527	0.928729
SELL	1.26364	0.572059	0.914423
MIF	-0.138494	0.949975	0.987609
FOLR2	-3.92787	0.273268	0.781606
CD99	-11.0394	0.0213945	0.484098
HGF	-3.92869	0.174741	0.723127
HCLS1	0.878426	0.362643	0.849898
CPM	-5.08178	0.0184902	0.475771
ATP1B2	0.490179	0.619573	0.926857
NID1	-1.78248	0.497347	0.894683
PLA2G2A	-0.486707	0.681122	0.940568
HSP90B1	0.779984	0.259051	0.777253
MYL6B	-0.168764	0.674344	0.939314
IL1R1	-3.91677	0.169152	0.71939
MMP9	1.59983	0.330031	0.827882
IL2RB	0.303401	0.871945	0.971259
COX6B1	0.72962	0.644208	0.928892
DARS1	-0.862791	0.502666	0.895845
IDO1	-1.15481	0.35911	0.84618
LIF	-1.19523	0.17319	0.722041
CPA1	1.44548	0.187464	0.72987
CPB1	1.02635	0.379582	0.855543
FABP4	-2.65233	0.0393748	0.563768
AKR1B1	0.0780965	0.922369	0.978138
ANPEP	0.846088	0.719311	0.943041
PVR	1.67244	0.541677	0.905411
IL9	0.452147	0.75462	0.943041
IFNGR1	-1.76218	0.581529	0.919206
ARSA	-1.6294	0.341878	0.834853
B4GALT1	-2.36415	0.335293	0.831032
EZR	-0.239644	0.936994	0.983698
FOLR1	-3.23812	0.252074	0.77607
ATF2	-0.12858	0.765396	0.943041
ELN	-3.00235	0.0465434	0.604975
CSF2RA	0.896638	0.595094	0.920533
AREG	-2.66819	0.143593	0.710393
CD46	-2.39357	0.496172	0.89466
NME1	-0.572728	0.709976	0.943041
VEGFA	-0.505303	0.697692	0.941536
ARSB	3.29773	0.0705746	0.613744
ST6GAL1	0.435686	0.876108	0.971769
RPA2	0.569951	0.797846	0.949973
TIMP2	-2.58174	0.23815	0.766474
NPR1	0.097187	0.945154	0.984813
SELP	4.03306	0.0363642	0.545938
ACAN	-4.04192	0.15624	0.719156
PNLIP	1.75726	0.101139	0.663245
PDGFRA	-3.92155	0.262991	0.779665
GLB1	2.38625	0.111949	0.685715
PECAM1	1.65237	0.6039	0.922802
CTLA4	1.06717	0.306496	0.809744
EPCAM	1.73759	0.0464658	0.604975
ABO	0.284439	0.350191	0.841647
DPEP1	0.568111	0.772476	0.946726
MGMT	-0.731004	0.476775	0.887269
CRISP2	-0.829395	0.539618	0.904792
SELE	-0.509522	0.707961	0.943041
CD36	1.14866	0.725532	0.943041
NPPB	-0.309396	0.573122	0.914423
CPE	0.222346	0.891238	0.976278
IL7R	-1.18359	0.514431	0.898929
NAGA	0.607535	0.766493	0.943041
GOT1	-1.40612	0.370034	0.850369
IFNAR1	1.72214	0.656044	0.933738
ITGA2	-1.29109	0.563744	0.914423
SMPD1	-1.38863	0.370304	0.850369
AKR1C4	-1.22092	0.300335	0.804519
CTRB1	2.62352	0.0638627	0.612699
NDUFB7	4.24059	0.178077	0.724808
TYRP1	-0.528709	0.703711	0.94255
CEBPB	1.1264	0.244241	0.769922
ENG	-2.89627	0.547734	0.908691
GM2A	-5.23536	0.102073	0.663245
CR1	-2.48445	0.237629	0.766474
LGALS3	-2.83186	0.275744	0.782995
IGFBP3	-2.5412	0.409697	0.8641
FLT1	-5.02298	0.283542	0.790817
PSMC3	0.695679	0.589745	0.919272
PTPN1	-0.0162726	0.990734	0.998218
IGFBP2	1.26262	0.245147	0.770425
ITGB5	-7.54833	0.0170414	0.475771
LBP	-1.20873	0.185343	0.728345
IL1RN	-0.646231	0.605092	0.92295
ITGB6	-2.89051	0.171358	0.71939
LAG3	-0.449996	0.803128	0.95155
RCC1	1.92214	0.534652	0.902558
SDC1	-1.58629	0.497462	0.894683
ATF4	0.25253	0.860667	0.965548
PAM	-2.28143	0.479753	0.887269
CDH2	-3.48043	0.167968	0.71939
TSPAN8	-0.34689	0.727467	0.943041
CD58	-0.712729	0.851559	0.965058
VCAM1	-2.83904	0.391448	0.860113
TNNI3	-0.946649	0.102985	0.663612
TNFRSF1A	-5.47419	0.0195145	0.475771
GGT1	-1.19571	0.403651	0.8641
TRIM21	0.162031	0.867158	0.968919
EIF2AK2	1.22291	0.0606594	0.612699
FUT1	3.92364	0.0226709	0.495496
AOC1	-0.461014	0.748244	0.943041
ITIH1	-1.59958	0.695306	0.941536
NFKB1	1.31931	0.184995	0.728345
CXCL3	0.641052	0.58974	0.919272
NCF2	1.04755	0.128635	0.700512
FST	-3.13998	0.129265	0.700512
PI3	-2.58643	0.174954	0.723127
AMY2B	0.552413	0.691381	0.940935
TYMP	-0.305937	0.809603	0.954147
CR2	-2.36802	0.170735	0.71939
EIF2S2	-0.457922	0.830867	0.959688
TCN1	2.01282	0.298573	0.804055
TCN2	-6.18577	0.00719696	0.415265
CD33	-1.713	0.050841	0.6061
SPINK2	5.54924	0.0952794	0.663245
AZU1	1.80552	0.017475	0.475771
CD22	-1.6852	0.270692	0.780947
TNFRSF1B	-2.66738	0.190179	0.731329
RAB6A	1.98317	0.196717	0.734023
PMCH	-3.06648	0.123735	0.694591
PVALB	0.491983	0.68604	0.940568
M6PR	-2.32504	0.0583432	0.612699
LMNB1	-0.509183	0.573164	0.914423
ITGAL	0.391555	0.696868	0.941536
ITGAX	-0.68475	0.369468	0.850369
DDC	0.694731	0.669448	0.939314
GZMH	0.302862	0.764193	0.943041
PZP	-1.69979	0.0838755	0.646456
OGN	-4.97365	0.0046716	0.415265
NTF3	2.17523	0.0440418	0.596823
CAPN3	0.372886	0.745172	0.943041
IL11	0.550453	0.51497	0.899198
HNF1A	-0.673968	0.387429	0.857815
COL9A1	-0.267535	0.861128	0.965548
C4BPB	-1.83182	0.399665	0.864097
COL5A1	0.470255	0.698757	0.941536
MAG	1.2353	0.524512	0.901964
NEB	-1.29906	0.462192	0.886585
RASA1	-3.13252	0.0636041	0.612699
ENDOU	-0.460247	0.75188	0.943041
FUT3_FUT5	-2.09699	0.135301	0.700512
PTN	0.0143816	0.982324	0.997835
AGXT	-1.161	0.292333	0.803986
SYT1	1.05981	0.591752	0.919272
KITLG	-0.299159	0.907851	0.97702
NT5E	-1.08377	0.441161	0.877845
SAT1	-0.923673	0.395364	0.862553
GPD1	-0.835025	0.417833	0.8641
EPHA1	-5.2339	0.089357	0.654884
MDK	0.194881	0.938778	0.98379
ZP3	0.221944	0.41539	0.8641
MSR1	-1.97136	0.14405	0.710393
FGF7	-0.591255	0.461267	0.88599
FGFR2	-6.99796	0.0450979	0.596823
BGN	-1.4736	0.246703	0.772789
RYR1	-0.518102	0.681979	0.940568
CD72	-1.16649	0.464816	0.887269
ERBB3	2.05615	0.762878	0.943041
SDHB	0.435875	0.79077	0.948792
COMT	0.0202366	0.988588	0.998218
TGM2	-0.954756	0.529573	0.901964
MMUT	0.102106	0.897307	0.976363
LPO	0.563899	0.642382	0.928892
GART	-1.69047	0.499184	0.895477
TNXB	-4.57973	0.061041	0.612699
CDH3	0.651573	0.778704	0.948316
IL10	-1.83664	0.159105	0.71939
ACHE	-0.485942	0.841207	0.960049
IDS	2.03555	0.620005	0.926857
SCP2	-0.932901	0.330455	0.827882
FGFR4	-0.559231	0.714795	0.943041
GAL	0.832917	0.489387	0.892137
SPRR1B	-0.199555	0.810936	0.954147
CALB2	-0.401634	0.78227	0.948792
IGFBP4	-6.24911	0.00198761	0.362093
CA4	-1.93925	0.666114	0.939314
GNLY	0.71179	0.608916	0.924556
MMP8	1.84757	0.0604087	0.612699
MRC1	-4.60203	0.0155243	0.475771
CES1	-1.41318	0.146279	0.710393
ITGA6	0.978822	0.721478	0.943041
KEL	-0.337999	0.856295	0.965058
CA6	2.09647	0.0813548	0.639533
PPIB	-1.00975	0.358962	0.84618
HRC	-1.12402	0.610837	0.925209
WARS	-1.1624	0.45088	0.883737
CBLN1	0.46313	0.470494	0.887269
PTPRB	-0.58978	0.766157	0.943041
PTPRZ1	0.756931	0.692411	0.940935
NFYA	2.66615	0.114837	0.687356
OMG	0.0407589	0.97105	0.99449
AHCY	1.37503	0.392799	0.86124
BDNF	1.0527	0.563925	0.914423
NPPC	-2.53378	0.166331	0.71939
EIF4B	-0.563571	0.62918	0.928729
ATP2B4	-1.37009	0.309711	0.813312
DGKA	-1.9748	0.41978	0.865798
GATA3	-2.27681	0.0935143	0.661247
DTYMK	-1.24301	0.334375	0.830898
IL32	0.476936	0.817765	0.954147
FCAR	1.88157	0.415828	0.8641
PRTN3	1.65372	0.218091	0.752659
CHM	-0.0890434	0.921141	0.978138
CRHBP	-5.68972	0.00590309	0.415265
IL4R	0.631912	0.81824	0.954147
EDNRB	-3.01302	0.314089	0.816853
IGFBP6	-8.92034	0.00250189	0.362093
ACP1	-0.531515	0.648302	0.929599
TNC	-1.22688	0.487305	0.890255
CCNE1	-1.37419	0.451619	0.883843
POLR2A	-3.51268	0.0317887	0.535281
GUCY2C	0.176947	0.66963	0.939314
F2R	-1.17179	0.697399	0.941536
LAMA1	-0.280117	0.675206	0.939314
BRD2	-0.817713	0.336979	0.832289
FAS	-6.91695	0.00408909	0.415265
YY1	1.0737	0.299429	0.804055
DNAJB1	-0.288559	0.766704	0.943041
DNAJB2	-3.42284	0.15744	0.719156
CTSS	-3.27646	0.332419	0.828892
PSMA1	-0.537916	0.573071	0.914423
S100P	2.10507	0.155157	0.719156
CD40	-1.47411	0.643969	0.928892
ITGB7	-2.32673	0.280315	0.788653
PTX3	0.354477	0.774863	0.948041
ELAVL4	-0.498039	0.401901	0.8641
ACRV1	-0.777496	0.370554	0.850369
IVD	0.301504	0.730084	0.943041
CNTF	0.228693	0.474711	0.887269
S100A4	-0.459279	0.818879	0.954147
TARS1	0.604571	0.722979	0.943041
KLRC1	0.106239	0.777566	0.948316
KLRK1	-0.501787	0.731231	0.943041
CD27	-2.83254	0.146548	0.710393
MST1	0.657016	0.221119	0.752659
IL3RA	-1.70109	0.47466	0.887269
PON1	-1.18089	0.821724	0.954386
YWHAQ	3.32921	0.525639	0.901964
CBLIF	-2.40389	0.0252331	0.516236
DPP4	-1.64352	0.560444	0.914423
ARNT	-0.717642	0.337531	0.832289
APEX1	1.29744	0.0652091	0.612699
CD82	0.635942	0.467378	0.887269
CFP	-5.47499	0.166235	0.71939
IL1R2	0.790622	0.834922	0.959688
CST5	-3.30603	0.162784	0.71939
GRN	1.46319	0.512742	0.898929
PTPRM	2.33067	0.503967	0.895845
LAP3	-0.138442	0.88896	0.976278
HSD11B1	1.64063	0.292157	0.803986
CD34	-3.92931	0.328007	0.827882
CD38	-0.0227579	0.99285	0.998218
TNFRSF8	-0.347187	0.806807	0.954147
CD1C	3.01976	0.349644	0.841647
IMPA1	0.422519	0.856364	0.965058
CCN2	2.14171	0.29789	0.804055
EPHA2	-0.242635	0.924755	0.978138
PTPN6	0.87197	0.401277	0.8641
SHC1	1.04099	0.0632138	0.612699
S100G	-0.627471	0.63997	0.928729
IL12A_IL12B	-0.575325	0.646277	0.929004
IL12B	-1.31227	0.406982	0.8641
CASP1	0.287234	0.785236	0.948792
NOS3	-1.5603	0.146671	0.710393
NOS1	-1.58743	0.268572	0.780947
LMOD1	-2.03562	0.418422	0.8641
SERPINA4	-5.76119	0.120823	0.694591
EEF1D	0.650656	0.63892	0.928729
CD40LG	0.673632	0.694893	0.941536
PBLD	-1.23117	0.226177	0.756985
ERP29	0.332806	0.763737	0.943041
PRDX6	-0.47137	0.806872	0.954147
BLVRB	-2.08027	0.269447	0.780947
PRDX5	0.540946	0.683197	0.940568
DDT	-2.41137	0.23175	0.766474
GCHFR	-3.22048	0.125917	0.694591
PRDX3	-1.40071	0.325478	0.826715
ATP5F1D	-3.54397	0.0284691	0.533333
ECHS1	-0.623873	0.433676	0.873551
PEBP1	-4.59028	0.0216247	0.484098
PDIA3	2.46322	0.498306	0.894683
CD6	1.1546	0.491903	0.893084
CDC27	1.37975	0.3078	0.811572
CCND2	0.323823	0.816899	0.954147
CDC25A	0.20929	0.759145	0.943041
PPIF	-0.130228	0.8388	0.959745
NMT1	-0.199219	0.844411	0.961916
HMOX2	-1.82069	0.284171	0.791345
AXL	0.705772	0.787011	0.948792
LRPAP1	-5.81779	0.18484	0.728345
PKLR	-1.61619	0.315879	0.819523
SERPINB1	1.53086	0.0749301	0.622978
ALDH3A1	-0.533426	0.45678	0.883893
CORO1A	1.75396	0.163596	0.71939
RRM2	0.378999	0.777918	0.948316
FGF9	-1.67587	0.01942	0.475771
SDC4	2.46675	0.267846	0.780947
TIA1	0.775097	0.63421	0.928729
DNAJA1	1.5932	0.220298	0.752659
AKT2	1.89149	0.298482	0.804055
IL2RG	2.05225	0.0343539	0.535281
STIP1	-2.75356	0.250823	0.77607
S100A11	1.60445	0.292603	0.803986
FCGR2B	1.66216	0.411867	0.8641
CEACAM8	2.82733	0.057523	0.612699
L1CAM	-2.64059	0.236365	0.766474
PRDX2	-2.36517	0.263005	0.779665
VIPR1	-1.92578	0.351204	0.842248
CDA	2.54164	0.148018	0.710393
DCTD	0.664797	0.797509	0.949973
GBP1	-0.0332961	0.970774	0.99449
GBP2	0.0458554	0.932459	0.981804
DSG3	0.432674	0.8345	0.959688
CSF2RB	0.216199	0.826261	0.956403
ICAM3	3.54872	0.296472	0.804055
CD70	-1.18261	0.39388	0.86124
TNFSF8	-0.0364607	0.985292	0.998218
ACSL1	0.299496	0.826783	0.956403
CDH5	0.266092	0.918229	0.978138
LSP1	1.39479	0.154205	0.718708
DUT	-0.197891	0.840318	0.959745
CD80	-1.6846	0.320636	0.823248
S100A3	1.18287	0.298934	0.804055
RNASE4	-4.84051	0.15119	0.715054
NTF4	-0.387391	0.773638	0.947633
SHMT1	-0.38975	0.641762	0.928892
EVI2B	-2.36234	0.0601003	0.612699
GRK5	-1.01327	0.25133	0.77607
CRHR1	-2.36086	0.0291379	0.53347
GPC1	-3.15995	0.194509	0.734023
BTC	1.54009	0.220463	0.752659
CA5A	-0.535446	0.43954	0.877845
CA8	1.15764	0.252878	0.77607
CTNNA1	1.14887	0.301678	0.806618
IL13	0.451371	0.61132	0.925209
NOS2	-0.94363	0.106693	0.673546
SERPINB6	-2.16327	0.567028	0.914423
SFTPD	0.887175	0.345278	0.837082
RFC4	-2.15599	0.396217	0.862553
ADM	-9.90848	0.00550971	0.415265
THBS2	-3.299	0.10057	0.663245
THBS4	-1.94326	0.122079	0.694591
IDUA	-3.0891	0.090663	0.657193
CBS	-0.214244	0.856921	0.965058
SAA4	-1.65996	0.0498538	0.605732
FBN2	-0.438032	0.571658	0.914423
MYH9	5.24272	0.00970979	0.459225
TIE1	-0.19006	0.882503	0.97539
COPB2	-0.310693	0.76538	0.943041
ACTN2	-0.313091	0.670142	0.939314
ADD1	-1.73505	0.221729	0.752659
BSG	-7.09744	0.106478	0.673546
TIMP3	1.76734	0.0138462	0.475771
FUS	1.44042	0.557722	0.914423
GLRX	-1.88389	0.182002	0.728345
PPM1A	1.61471	0.541379	0.905411
HMGCL	0.492518	0.74263	0.943041
FLT4	-1.35533	0.538729	0.904407
KDR	-1.24229	0.728925	0.943041
CHI3L1	-1.64464	0.301609	0.806618
GGT5	2.98336	0.481001	0.887269
CPOX	4.96522	0.0932496	0.661247
LONP1	1.1666	0.338783	0.83395
PPP1CC	0.355394	0.862226	0.966028
FLT3	7.37234	0.0533439	0.610343
TGFBR1	-1.16301	0.262592	0.779665
LTBR	-5.03653	0.0376385	0.554016
SERPINB5	-0.159694	0.692377	0.940935
SERPINF1	-6.43969	0.0555302	0.612699
GMPR	-1.82309	0.350984	0.842248
CFHR2	-0.438225	0.574488	0.914423
ACVRL1	-9.9634	0.00189303	0.362093
HSD17B3	-0.822855	0.605596	0.92295
SRP14	1.28487	0.105468	0.670898
TGFBR2	-4.81274	0.0881028	0.654884
HPCAL1	-0.621895	0.845759	0.962589
TALDO1	-1.35503	0.598056	0.920533
SNCA	-1.12122	0.0560301	0.612699
IFNGR2	-0.295979	0.726949	0.943041
IGHMBP2	-1.30438	0.203901	0.739086
CDKN1A	-2.26181	0.112562	0.686502
COL15A1	-4.5287	0.21089	0.74769
COL18A1	-4.30688	0.288996	0.801376
FEN1	1.0423	0.293448	0.803986
MMP12	-0.690212	0.636777	0.928729
GDNF	-0.347988	0.871503	0.971259
CAPG	-0.920565	0.466499	0.887269
IL6ST	-2.77963	0.441035	0.877845
GP5	5.74422	0.166278	0.71939
CEACAM3	0.276658	0.788262	0.948792
CEACAM6	-0.180862	0.923809	0.978138
TXLNA	0.531916	0.696047	0.941536
THPO	-4.8562	0.0974132	0.663245
CD79B	-3.3943	0.0647765	0.612699
CTRL	1.72626	0.120295	0.694591
USP8	1.15234	0.376803	0.855435
MDH1	9.77649	0.553983	0.914326
IL15	-6.38609	0.0827271	0.644649
LEP	-1.23705	0.103624	0.663612
CETN2	0.301457	0.744279	0.943041
CD200	1.17723	0.746153	0.943041
MNDA	1.1762	0.0810455	0.639533
PTGDS	-4.81193	0.0956963	0.663245
NAA10	0.724518	0.650421	0.930786
PPP1R2	1.49472	0.44126	0.877845
NBL1	-5.33977	0.0130248	0.475771
TNFSF9	-1.57963	0.304868	0.809148
FOLR3	-0.131182	0.666934	0.939314
ADCYAP1R1	-0.711593	0.756618	0.943041
TSPAN7	0.398248	0.560226	0.914423
CD86	1.11269	0.550988	0.910945
ARHGAP25	1.02073	0.470914	0.887269
CASP3	2.04897	0.274189	0.781655
CASP2	-0.659842	0.63229	0.928729
DPP6	0.892168	0.68305	0.940568
TXK	-0.391533	0.447953	0.882134
IL12RB1	-0.635716	0.597326	0.920533
LIFR	1.44876	0.671831	0.939314
WAS	-0.874266	0.290995	0.803369
PRCP	-3.78538	0.100524	0.663245
CXCL5	0.582695	0.555423	0.914423
ECE1	0.270551	0.900417	0.97658
SLC1A4	0.112466	0.669453	0.939314
MCAM	1.29658	0.623883	0.928729
DCC	-2.7411	0.417501	0.8641
CA7	1.26412	0.221859	0.752659
GLP1R	-0.426558	0.655399	0.933642
CTSO	-3.04124	0.29362	0.803986
BTD	-1.5765	0.745702	0.943041
CRYBB2	-0.192309	0.854824	0.965058
PTPN9	-0.373904	0.757195	0.943041
RANBP1	-1.81578	0.0490177	0.605732
TNFRSF4	-2.23266	0.264521	0.779665
NAMPT	1.4915	0.274961	0.782995
KIR2DL2	-0.695461	0.412712	0.8641
KIR2DL3	-1.02687	0.383499	0.857006
KIR3DL1	-0.545618	0.299883	0.804055
KIR3DL2	-0.102197	0.918506	0.978138
KIR2DS4	-0.510649	0.124636	0.694591
AFM	-0.74999	0.690369	0.940819
MMP13	-0.0878811	0.941114	0.984451
ACADSB	0.0380286	0.977019	0.99679
MAPK9	-4.27862	0.164252	0.71939
MKI67	0.908623	0.270583	0.780947
RANGAP1	3.25077	0.337368	0.832289
CRKL	0.537623	0.792421	0.948792
BAG6	-1.77901	0.545985	0.908061
NOTCH1	-0.0768601	0.988228	0.998218
RPS10	-2.02985	0.15485	0.719156
GNPDA1	-2.62548	0.188577	0.731242
PLA2G4A	-3.05026	0.321975	0.824223
EIF1AX	-0.666278	0.45977	0.885389
OMP	-1.39825	0.27279	0.781606
ID4	1.78184	0.161155	0.71939
LGALS7_LGALS7B	-3.20217	0.153965	0.718708
NPTX2	-1.7243	0.56013	0.914423
XCL1	-0.241976	0.799443	0.95109
FASLG	4.06452	0.0897784	0.654884
ATP5PO	-0.189086	0.853961	0.965058
CPA2	-0.617069	0.561218	0.914423
GLIPR1	0.277295	0.918409	0.978138
CXCL12	1.87467	0.405352	0.8641
GJA8	-0.337455	0.689986	0.940819
GABRA4	-0.591185	0.411427	0.8641
REG1B	-1.21367	0.411992	0.8641
TFPI2	-1.56723	0.438335	0.877845
LEPR	1.58348	0.526276	0.901964
SOX2	-0.9065	0.375468	0.854998
SOX9	-0.882624	0.388492	0.858432
GCLM	0.386089	0.722179	0.943041
GIPR	0.391882	0.573386	0.914423
CCT5	-1.48551	0.531675	0.902187
KRT6C	0.817541	0.290332	0.803042
CSNK1D	-0.157513	0.877554	0.972999
MASP1	-2.22195	0.473683	0.887269
CCN3	-5.1113	0.0142286	0.475771
TDO2	-1.05274	0.184712	0.728345
ADGRE5	-1.66597	0.569697	0.914423
PXN	0.90655	0.336587	0.832289
CAMLG	0.128521	0.840268	0.959745
MAPKAPK2	-2.86088	0.129417	0.700512
SPINT3	1.56862	0.170421	0.71939
FNTA	-2.3081	0.21148	0.748088
DHPS	1.21571	0.43384	0.873551
INPP1	1.0312	0.52876	0.901964
CENPF	-0.794005	0.592504	0.919272
PPM1F	-0.274464	0.901794	0.976638
CASP4	-0.255472	0.471182	0.887269
CEBPA	0.353663	0.889881	0.976278
COMP	-5.41296	0.00691888	0.415265
TMED10	1.59648	0.104259	0.665458
RBM25	0.491451	0.220782	0.752659
NUMB	1.34469	0.280861	0.788653
PGF	-7.18016	0.0185188	0.475771
VEGFB	0.160171	0.958527	0.991165
VEGFC	1.97592	0.5549	0.914396
FLT3LG	-3.86262	0.0333485	0.535281
RARRES1	1.38232	0.582748	0.919206
FHIT	0.183347	0.716692	0.943041
RANBP2	-2.45377	0.230074	0.764705
KLK7	-0.719942	0.781147	0.948792
SELENOP	-8.48228	0.0475123	0.605034
KHK	-1.49161	0.201939	0.737392
RBP2	-0.941647	0.314976	0.817917
HNMT	-1.9412	0.192448	0.731329
SULT1A1	1.32642	0.237179	0.766474
SERPINB8	0.504171	0.753886	0.943041
SERPINB9	1.44271	0.600608	0.921677
SERPINH1	-0.0630062	0.936047	0.983698
CSRP3	0.790314	0.371686	0.850369
ST13	-1.88321	0.210768	0.74769
VASP	2.19722	0.412837	0.8641
METAP2	-1.95125	0.269011	0.780947
NUDT2	-1.24883	0.595904	0.920533
TNFSF10	-0.437043	0.892115	0.976278
RASSF2	0.981608	0.173848	0.722466
BCAM	0.136114	0.964866	0.992637
PPT1	1.0008	0.228153	0.76183
RPL14	-0.599339	0.740473	0.943041
ANXA11	0.204935	0.924671	0.978138
FABP6	-1.14022	0.472349	0.887269
DUSP3	-0.427346	0.491451	0.893084
INSL3	-0.0454175	0.975712	0.99679
MMP15	1.54011	0.318959	0.823248
SMARCA2	-0.759484	0.28302	0.790817
TPMT	1.01905	0.0938202	0.661788
IRAK1	0.781057	0.701926	0.942325
ALDH5A1	0.614391	0.592873	0.919272
CCL11	-1.87011	0.405873	0.8641
SUOX	-1.22108	0.149712	0.710393
SGSH	-0.813772	0.390488	0.859306
STAT5B	0.780291	0.429108	0.871815
APLP1	-0.99947	0.585663	0.919272
DYNLT3	-1.6613	0.277095	0.785285
ZNF75D	0.945697	0.38131	0.856223
HDGF	1.53686	0.036559	0.545938
PRELP	-13.4987	0.00213647	0.362093
MNAT1	-0.422887	0.850639	0.965058
MYOM1	0.229745	0.836792	0.959688
PGD	-1.05272	0.547644	0.908691
MAP2K6	-0.539011	0.69753	0.941536
STAT2	0.0604147	0.951777	0.987941
RIDA	-3.66643	0.0187479	0.475771
SMS	-0.988659	0.365981	0.850369
HK2	-0.448147	0.798937	0.95088
EFNA4	-3.101	0.220023	0.752659
EFNB2	-0.708146	0.643914	0.928892
STC1	-1.62042	0.0666983	0.613744
NDST1	0.692627	0.338455	0.833853
THOP1	-4.26472	0.0585641	0.612699
CRIP2	-3.78319	0.0844762	0.646456
ARFIP1	1.02646	0.478299	0.887269
NUBP1	0.027982	0.961404	0.992362
COL4A4	-0.249633	0.807334	0.954147
FOSB	-1.66244	0.293727	0.803986
METAP1	1.777	0.328492	0.827882
CTSC	-0.100405	0.964546	0.992637
CRYBB1	-2.09326	0.440518	0.877845
SMTN	-0.060213	0.962647	0.992626
SLC16A1	-0.145022	0.94191	0.984813
IST1	1.23225	0.437296	0.877845
CLNS1A	-1.22979	0.3792	0.855543
CRISP3	2.08978	0.50326	0.895845
ATXN3	-0.657515	0.643729	0.928892
TERF1	-0.515169	0.724307	0.943041
PMS1	-0.107496	0.899888	0.976404
CACNB3	-0.236654	0.895264	0.976363
MYOM2	0.071257	0.918816	0.978138
PNLIPRP1	1.5126	0.171435	0.71939
PNLIPRP2	0.563686	0.0152502	0.475771
YARS1	0.525574	0.767977	0.943041
HSPA2	-0.674479	0.681683	0.940568
BCAT1	-2.77087	0.238336	0.766474
ATP1B3	1.01058	0.25584	0.777253
RAD23B	-1.37787	0.131786	0.700512
EPHB4	-2.19821	0.533887	0.902187
EPHA4	-1.41907	0.638212	0.928729
AK2	-0.611664	0.370762	0.850369
SLURP1	-7.19103	0.122461	0.694591
AIF1	0.851215	0.214192	0.752659
EIF5	-1.07599	0.397516	0.863513
SLC12A2	1.42031	0.308032	0.811572
DRG2	-1.07025	0.768059	0.943041
PLTP	1.66664	0.546505	0.908061
MFAP3	-0.220108	0.788151	0.948792
MFAP4	-0.797926	0.766909	0.943041
INHBC	-2.15587	0.242579	0.76737
[truncated: 1,528 more rows]

## Sheet: STab4
Supplementary Table 4. Baseline protein levels and associations with the change in VO2max following 12 weeks of exercise
[truncated: 2,886 more rows]

[truncated: 4 more sheets: STab5, STab6, STab7, STab8]
